# Supplementary material for: The multiple evolutionary origins of the eukaryotic N-glycosylation pathway
Source: Biol Direct. 2016 Aug 4;11:36. doi: 10.1186/s13062-016-0137-2 (PMC4973528; doi:10.1186/s13062-016-0137-2)
Supplement: Additional file 1: — Accession numbers for sequences in Table 1. (XLS 63 kb) [file 13062_2016_137_MOESM1_ESM.xls]

## Sheet: Table 1
	Alg7				Alg13			Alg14			Alg1			Alg2		Alg11			Rft1		Alg3		Alg9		Alg12		Alg6		Alg8			Alg10		Stt3						Ost1			Ost2			Ost3/6
Saccharomyces cerevisiae	NP_009802.3				NP_011468.1			NP_009626.1			NP_009668.3			NP_011450.1		NP_014350.1			NP_009533.1		NP_009471.1		NP_014180.1		NP_014427.1		NP_014644.1		NP_014710.1			NP_011743.2		NP_011493.1						NP_012532.3			NP_014746.2			NP_014728.1	NP_013693.1
Schizosaccharomyces pombe	NP_596244.1				NP_593269.1			NP_593363.1			NP_593186.1			NP_595621.3		NP_587708.1			NP_596493.1		NP_593853.1		NP_594684.1		NP_595429.2		NP_596744.1		NP_594599.1			NP_593221.1		NP_595148.1						NP_594536.1			NP_593898.1			NP_001018226.1
Ustilago maydis	XP_759826.1				XP_757127.1			XP_011391384.1			XP_760796.1			XP_758800.1		XP_761356.1			XP_758580.1		XP_762352.1		XP_762235.1		XP_756488.1		XP_758666.1		XP_756752.1			XP_761694.1		XP_761440.1						XP_761916.1			XP_761843.1			XP_760345.1
Cryptococcus neoformans	XP_772611.1				XP_777456.1			XP_777157.1			XP_777527.1			XP_775607.1		XP_773053.1			XP_777132.1		XP_773590.1		XP_774698.1		XP_776888.1									XP_773719.1						XP_773207.1			XP_777967.1			XP_777445.1
Rhizophagus irregularis	ESA02322.1				ESA00316.1			ESA18682.1			ESA15418.1			ESA22440.1		ESA11337.1			ESA13222.1		ERZ96552.1		ESA10904.1		ERZ99033.1		ESA02820.1		ESA11666.1	ESA03325.1	ESA20286.1	ERZ99092.1		ESA07903.1						ESA09585.1			ESA13997.1			ESA07099.1
Batrachochytrium dendrobatidis	XP_006676108.1	XP_006675497.1			XP_006677154.1			XP_006682760.1			XP_006678327.1			XP_006674963.1		XP_006682829.1			XP_006681665.1		XP_006681881.1		XP_006678855.1		XP_006680095.1		XP_006674887.1		XP_006681222.1			XP_006675238.1		XP_006677749.1						XP_006679830.1			XP_006675923.1			XP_006680981.1
Spizellomyces punctatus	broad_SPPG_02273T0				broad_SPPG_02217T0						broad_SPPG_09284T0			broad_SPPG_03836T0		broad_SPPG_01028T0			broad_SPPG_01196T0		broad_SPPG_03914T0		broad_SPPG_08292T0		broad_SPPG_09019T0	broad_SPPG_02393T0	broad_SPPG_03803T0		broad_SPPG_00415T0					broad_SPPG_07356T0						broad_SPPG_01211T0			broad_SPPG_04096T0			broad_SPPG_07873T0
Allomyces macrogynus	broad_AMAG_15330T0	broad_AMAG_14857T0			broad_AMAG_04424T0	broad_AMAG_16186T0		broad_AMAG_10298T0	broad_AMAG_03018T0		broad_AMAG_03115T0	broad_AMAG_10386T2		broad_AMAG_06865T0		broad_AMAG_16582T0	broad_AMAG_15543T0		broad_AMAG_03165T0	broad_AMAG_10439T0	broad_AMAG_06334T0	road_AMAG_02688T0	broad_AMAG_17461T0	broad_AMAG_07964T0	broad_AMAG_03781T0	broad_AMAG_06932T0	broad_AMAG_20577T0	broad_AMAG_07526T0	broad_AMAG_00758T1	broad_AMAG_02261T1		broad_AMAG_03980T0	broad_AMAG_01487T0	broad_AMAG_16207T0	broad_AMAG_04405T0					broad_AMAG_08050T0	broad_AMAG_07143T0		broad_AMAG_07624T0	broad_AMAG_09884T0		broad_AMAG_01165T0	broad_AMAG_05347T0
Trichoplax adhaerens	XP_002108838.1				XP_002108161.1			XP_002110694.1			XP_002118122.1					XP_002112804.1			EggNOG-TRIADP52378	EggNOG-TRIADP52377			XP_002115648.1		XP_002114556.1		XP_002115434.1	EggNOG_TriadP29111	XP_002108226.1			XP_002114645.1		XP_002116637.1	XP_002114080.1					XP_002112835.1			XP_002111614.1			XP_002118171.1
Amphimedon queenslandica	ensemblmetazoa_15720184				ensemblmetazoa_15711249	ensemblmetazoa_15700049	ensemblmetazoa_15700678	ensemblmetazoa_15711870			ensemblmetazoa_15708597			ensemblmetazoa_15713236		ensemblmetazoa_15725051			ensemblmetazoa_15723346		ensemblmetazoa_15710576	ensemblmetazoa_15709651	ensemblmetazoa_15728027		ensemblmetazoa_15727333		ensemblmetazoa_15714000		ensemblmetazoa_15703845	ensemblmetazoa_15716651	ensemblmetazoa_15716655	ensemblmetazoa_15723490		Ensemblmetazoa_15714688	ensemblmetazoa_15722615	ensemblmetazoa_15722616	ensemblmetazoa_15701155	ensemblmetazoa_15704411		ensemblmetazoa_15728049			ensemblmetazoa_15723785			EggNOG_PAC_15702805	EggNOG_PAC_15726689	EggNOG_PAC_15726690
Mnemiopsis leidyi*	NHGRI_ML073036a-PA				NHGRI_ML05049a-PA			NHGRI_ML398310a-PA			NHGRI_ML09981a-PA			NHGRI_ML06831a-PA		NHGRI_ML01382a-PA							NHGRI_ML19856a-PA		NHGRI_ML26357a-PA				NHGRI_ML043510a-PA			NHGRI_ML04145a-PA		NHGRI_ML04032a-PA	HGRI_ML04031a-PA					NHGRI_ML02882a-PA			NHGRI_ML12848a-PA			NHGRI_ML18192a-PA
Hydra magnipapillata	metazome_15597355				XP_012562279.1			metazome_15571691			metazome_15590406			metazome_15568931		metazome_15576819			metazome_15589227		metazome_15574071		XP_012556551.1		metazome_15583359		metazome_15585750		metazome_15585750			metazome_15581998		metazome_15589942	metazome_15574226	metazome_15593440				metazome_15592325			metazome_15594409			metazome_15572350	metazome_15572351
Drosophila melagonaster	AAF53252.1				AAF56862.1			AAF48461.1			AAF55475.1			AAF47719.1		AAF51756.2			AAF46064.1		AAF47050.1		AAF56419.1		AAF54441.1		AAF52930.1		AAF46205.1			AAF50086.1		AAF56391.1	AAF50861.1					AAF52928.1			AAF52660.1			AAF52636.1
Aplysia californica	XP_005096228.1				XP_005093619.1			XP_005095921.1			XP_005107412.1			XP_005105163.1		XP_005096178.1			XP_005103879.1		XP_005107793.1		XP_005091450.1		XP_005096585.1		XP_005098396.1		XP_005090004.1			XP_005096984.1		XP_005095974.1	XP_005095973.1	XP_005108238.1				XP_005100561.1			XP_005113102.1			XP_005103086.1
Strongylocentrotus purpuratus	ensemblmetazoa_SPU_008083				ensemblmetazoa_SPU_023778			ensemblmetazoa_SPU_027430			ensemblmetazoa_SPU_027872	ensemblmetazoa_SPU_013148		ensemblmetazoa_SPU_010781		ensemblmetazoa_SPU_025637			ensemblmetazoa_SPU_024849	ensemblmetazoa_SPU_025561	ensemblmetazoa_SPU_015472		ensemblmetazoa_SPU_016913		ensemblmetazoa_SPU_017137		ensemblmetazoa_SPU_023829		ensemblmetazoa_SPU_004564			ensemblmetazoa_SPU_000227		ensemblmetazoa_SPU_027777	ensemblmetazoa_SPU_011178	ensemblmetazoa_SPU_021968				ensemblmetazoa_SPU_020149			ensemblmetazoa_SPU_001933			ensemblmetazoa_SPU_018656	ensemblmetazoa_SPU_015502
Mus musculus	ensembl_ENSMUSP00000056282				ensembl_ENSMUSP00000068403	ensembl_ENSMUSP00000033643		ensembl_ENSMUSP00000038387			ensembl_ENSMUSP00000097770	ensembl_ENSMUSP00000046534		ensembl_ENSMUSP00000043580		ensembl_ENSMUSP00000072382	ensembl_ENSMUSP00000106365		ensembl_ENSMUSP00000064153		ensembl_ENSMUSP00000045272		ensembl_ENSMUSP00000034561	ensembl_ENSMUSP00000123711	ensembl_ENSMUSP00000123935	ensembl_ENSMUSP00000043480	ensembl_ENSMUSP00000095574		ensembl_ENSMUSP00000095901			ensembl_ENSMUSP00000097882		ensembl_ENSMUSP00000035010	ensembl_ENSMUSP00000113116					ensembl_ENSMUSP00000032143			ensembl_ENSMUSP00000122366			ensembl_ENSMUSP00000109196	ensembl_ENSMUSP00000126080
Monosiga brevicollis	XP_001744247.1				XP_001742777.1			XP_001749407.1			XP_001750318.1			XP_001745769.1		XP_001747587.1			XP_001742839.1		XP_001748858.1		XP_001746668.1		XP_001743896.1									XP_001745849.1	XP_001750286.1
Salpingoeca rosetta	XP_004991031.1				XP_004996086.1			XP_004992142.1			XP_004989516.1	XP_004989517.1		XP_004992585.1		XP_004997071.1			XP_004992671.1		XP_004997076.1		XP_004995809.1		XP_004987604.1		XP_004993119.1		XP_004995827.1			XP_004991461.1		XP_004991063.1	XP_004992971.1					XP_004998637.1			XP_004989134.1			XP_004993662.1
Capsaspora owczarzaki	XP_004346324.1				XP_004345535.2			XP_004349318.2			XP_004343857.1			XP_004344525.1		XP_004349028.2			XP_004346097.2		XP_004349425.2		XP_004363950.1		XP_004364979.1		XP_011270667.1		XP_011270667.1	XP_004365537.1		XP_004363711.2		XP_011269958.1	XP_004346072.1					XP_004343816.1			XP_004343580.1			XP_004347658.1
Fonticula alba	XP_009497100.1				XP_009493293.1			XP_009492893.1			XP_009493461.1			XP_009496000.1		XP_009492214.1			XP_009494297.1								XP_009496407.1		XP_009493545.1					XP_009496524.1						XP_009492552.1			XP_009493885.1			XP_009493917.1
Thecamonas trahens	broad_AMSG_09132T0				broad_AMSG_00329T0			broad_AMSG_05803T0			broad_AMSG_03110T0			broad_AMSG_04171T0		broad_AMSG_07037T0			broad_AMSG_03573T0		broad_AMSG_01519T0		broad_AMSG_09424T0		broad_AMSG_08852T0		broad_AMSG_03828T0		broad_AMSG_08282T0			broad_AMSG_10420T0		broad_AMSG_03421T0	broad_AMSG_01367T0					broad_AMSG_05727T0			broad_AMSG_10882T0			broad_AMSG_04123T0
Entamoeba histolytica	XP_651906.1				XP_655892.1			XP_655892.1			XP_650919.1			XP_653222.2	XP_001914020.1	XP_657275.1			XP_657428.1															XP_654107.1	XP_656215.2	XP_001914631.1				XP_650076.1	XP_657293.1		XP_653360.1
Acanthamoeba castellanii	XP_004356507.1				XP_004340683.1			XP_004367764.1			XP_004341630.1			XP_004352463.1		XP_004336467.1			XP_004336079.1		XP_004337940.1		XP_004352879.1				XP_004351683.1		XP_004340676.1			XP_004355050.1		XP_004353930.1									XP_004353664.1
Dictyostelium discoideum	OMA_F1A1V0				XP_635810.1			XP_635810.1			XP_637897.1			XP_644980.1		XP_629843.1			XP_636696.1		XP_647664.1	XP_641503.1	XP_641808.1		XP_647384.1		XP_638905.1		XP_643769.1			XP_642497.1		XP_639887.1						XP_629239.1			XP_635421.1			XP_638110.1
Polysphondylium pallidum	EFA78236.1				EFA81358.1			EFA81358.1			EFA76965.1			EFA82739.1		EFA82633.1			EFA74865.1		EFA78114.1	EFA76064.1	EFA83645.1		EFA84739.1		EFA77077.1		EFA77191.1			EFA81567.1		EFA77669.1						EFA78913.1			EFA78523.1			EFA74652.1	EFA77947.1
Chlamydomonas reinhardtii	XP_001697886.1				XP_001693856.1			XP_001699175.1			XP_001703220.1			XP_001701173.1		XP_001700237.1			XP_001701168.1								XP_001699186.1		XP_001696729.1					XP_001690442.1	XP_001695034.1					XP_001697027.1			XP_001699953.1			XP_001699273.1
Volvox carteri	XP_002950828.1				XP_002948842.1			XP_002957453.1			XP_002947919.1			XP_002956858.1		XP_002948598.1			XP_002956805.1								XP_002952074.1		XP_002956751.1			XP_002953962.1		XP_002956920.1	XP_002955643.1					XP_002947964.1			XP_002956617.1			XP_002952354.1
Chlorella variabilis	jgi_49159Cv				jgi_34478Cv			jgi_27798Chv			jgi_142075Cv			jgi_56004Cv		jgi_56225Cv			jgi_134653Cv				jgi_7476Cv		jgi_8393Cv		jgi_19730Cv		jgi_23571Cv			jgi_136022Cv		jgi_31189Chv						jgi_139615Cv			jgi_15005Chv			jgi_59632Cv
Asterochloris sp.	jgi_27591As				jgi_20639As			jgi_35810As			jgi_35958As			jgi_24527As		jgi_30798As					jgi_35505		jgi_32214As		jgi_34049As		jgi_26479As		jgi_10230					jgi_22365As						jgi_23446As			jgi_21290As			jgi_30991As
Bathycoccus prasinos	XP_007515020.1				XP_007510078.1			XP_007514910.1			XP_007508538.1			XP_007509124.1		XP_007510472.1			XP_007508133.1		XP_007512482.1		XP_007513980.1		XP_007509654.1									XP_007514391.1
Micromonas pusilla	XP_003057554.1				XP_003059405.1			XP_003057585.1			XP_003063233.1			XP_003055930.1		XP_003057183.1					XP_003063992.1		XP_003057636.1		XP_003063683.1		XP_003061297.1		XP_003057950.1					XP_003056952.1	XP_003057408.1
Ostreococcus lucimarinus	XP_001421050.1				XP_001420067.1			XP_001421411.1			XP_001421765.1			XP_001416402.1		XP_001419682.1			XP_001417191.1		XP_001421867.1		XP_001417442.1		XP_001422755.1									XP_001417782.1
Klebsormidium flaccidium	GAQ80668.1				GAQ78100.1			GAQ79489.1			GAQ82578.1			GAQ78823.1		GAQ82192.1			GAQ80068.1		GAQ77893.1		GAQ78841.1		GAQ78841.1		GAQ86987.1		GAQ91618.1			GAQ83771.1		GAQ83067.1	GAQ84150.1					GAQ89597.1			GAQ88724.1			GAQ79061.1
Physcomitrella patens	jgi_28267532				jgi_28245275			jgi_28266050			jgi_28228758			jgi_28260020		jgi_28248454	jgi_28248453		jgi_28264989	jgi_28264988	jgi_28228451		jgi_28261529		jgi_28265429	jgi_28265430	jgi_28230914		jgi_28247346			jgi_28251007	gi_28251008	jgi_28235809	jgi_28235810	jgi_28258973				jgi_28234292			jgi_28258528	jgi_28267586		jgi_28231536	jgi_28227945	jgi_28246378
Selaginella moellendorffii	EggNOG_EFJ27801	EggNOG_EFJ27802	EggNOG_EFJ27803	EggNOG_EFJ36859	jgi_15423357			EggNOG_EFJ07300	EggNOG_EFJ27499		jgi_15413492			jgi_15411220		jgi_15403775			OMA-D8SVM7	OMA-D8S982	jgi_15404719		jgi_15410872		jgi_15415613		jgi_15416798		jgi_15413482			jgi_15408414		jgi_15407271	jgi_15412334					jgi_15409309	EggNOG_EFJ07051		jgi_15423401			EggNOG_EFJ09035	EggNOG_EFJ15886	EggNOG_EFJ30090	EggNOGEFJ33247
Pinus taeda*					pinerefseq_000047646											pinerefseq_000056236	pinerefseq_000040881	pinerefseq_000045537					pinerefseq_000014329				pinerefseq_000046670		pinerefseq_000024312			pinerefseq_000014904		pinerefseq_000055472	pinerefseq_000059448	pinerefseq_000015457	pinerefseq_000057439	pinerefseq_000049511		pinerefseq_000040730			pinerefseq_000002667	pinerefseq_000030119
Amborella trichopoda	XP_006853190.1				XP_006850982.1			XP_006849722.1			XP_006857139.1			XP_006855749.1		XP_006845362.1			XP_006854808.1		XP_006840510.1		XP_006852410.1		XP_006838582.1		XP_006848211.1		XP_006836310.1			XP_006847612.1		XP_006847859.1	XP_006853616.1					XP_006855653.1	XP_006846793.1		XP_006850741.1			XP_006830083.1
Oryza sativa	ensembl-plants_BGIOSGA023771				XP_015626580.1			ensembl-plants_BGIOSGA010504			ensembl-plants_BGIOSGA011333	ensembl-plants_BGIOSGA021019		ensembl-plants_BGIOSGA017016		ensembl-plants_BGIOSGA035932			ensembl-plants_BGIOSGA024298		ensembl-plants_BGIOSGA002294		ensembl-plants_BGIOSGA002979		ensembl-plants_BGIOSGA014618		ensembl-plants_BGIOSGA025201		ensembl-plants_BGIOSGA008835			ensembl-plants_BGIOSGA014771		ensembl-plants_BGIOSGA014099	ensembl-plants_BGIOSGA017713					ensembl-plants_BGIOSGA019571	ensembl-plants_BGIOSGA017423		ensembl-plants_BGIOSGA016310			ensembl-plants_BGIOSGA010423
Aquilegia coerulea	jgi_22046564	jgi_22046563	jgi_22046567		jgi_22024090	jgi_22042893		jgi_22060418			jgi_22039111	jgi_22042386	jgi_22057152	jgi_22039618	jgi_22039619	jgi_22059222	jgi_22026969	jgi_22026970	jgi_22053053	jgi_22053055	jgi_22050239		jgi_22039670		jgi_22026373	jgi_22026372	jgi_22048742	jgi_22048743	jgi_22048164			jgi_22042257		jgi_22053078	jgi_22043647					jgi_22042092	jgi_22035597	jgi_22042093	jgi_22025109	jgi_22024454		jgi_22064156
Prunus persica	XP_007215436.1	XP_007222545.1			XP_007205993.1	XP_007211172.1		XP_007212033.1			XP_007212079.1	XP_007212078.1		XP_007211957.1	XP_007209203.1	XP_007217979.1			XP_007208163.1	XP_007207671.1	XP_007201040.1		XP_007213940.1				XP_007222624.1		XP_007220444.1	XP_007220982.1		XP_007207383.1		XP_007210892.1	XP_007203242.1					XP_007217963.1	XP_007210279.1		XP_007201421.1	XP_007212247.1	XP_007201420.1	XP_007211522.1
Arabidopsis thaliana	NP_565950.1	NP_191281.1			NP_193404.1			NP_193557.2			NP_173105.1	NP_001117297.1		NP_178001.2		NP_181548.2			NP_196380.5		NP_001031556.1		NP_173134.2		NP_001077448.1	NP_001117214.1	NP_198662.1		NP_181994.5			NP_195861.2		NP_174675.2	NP_568380.1					NP_178281.1	NP_177766.1		NP_174500.1	NP_565807.1	NP_850247.1	NP_176372.1	NP_172622.1
Calliarthron tuberculosum*	rutgers_IDg14087t1										rutgers_IDg23644t1	rutgers_IDg44t1		rutgers_IDg14536t1					rutgers_IDg18737t1				rutgers_IDg8703t1		rutgers_IDg20217t1		rutgers_IDg20064t1		rutgers_IDg10606t1			rutgers_IDg19262t1		rutgers_IDg7773t1						rutgers_IDg16807t1
Chondrus crispus	XP_005710816.1	XP_005718704.1			XP_005716227.1						XP_005715621.1			XP_005710567.1		XP_005718125.1			XP_005718287.1		XP_005712959.1				XP_005710744.1		XP_005711460.1		XP_005710757.1			XP_005712189.1		XP_005718927.1									XP_005710550.1			XP_005711407.1
Cyanidioschyzon merolae	XP_005538009.1				XP_005535602.1			XP_005538871.1			XP_005538365.1			XP_005539198.1		XP_005536439.1			XP_005538573.1		XP_005536531.1		XP_005538101.1		XP_005536941.1		XP_005536019.1		XP_005538215.1			XP_005538785.1		XP_005537611.1						XP_005536564.1			XP_005539303.1
Galdieria sulphuraria	XP_005706380.1				XP_005705562.1			XP_005705370.1			XP_005708077.1			XP_005703149.1		XP_005704745.1			XP_005706563.1		XP_005708617.1		XP_005708338.1		XP_005702887.1		XP_005706073.1		XP_005706217.1	XP_005706216.1		XP_005704603.1		XP_005705491.1						XP_005703301.1			XP_005707243.1
Porphyridium purpureum								rutgers_contig_437_4			rutgers_contig_2035a_11			rutgers_contig_2286_23		rutgers_contig_2154_1			rutgers_contig_537_7		rutgers_contig_2293_12		rutgers_contig_3437_1	rutgers_contig_498_1	rutgers_contig_4453_1		rutgers_contig_2444_2		rutgers_contig_4403_8			rutgers_contig_525_3		rutgers_contig_446_7	rutgers_contig_2121_24	rutgers_contig_2121_25				rutgers_contig_2139_22			rutgers_contig_531_14
Pyropia yezoensis*	NRIFS_contig_9032_g2142																				NRIFS_contig_35599_g8524		NRIFS_contig_5125_g1139											NRIFS_contig_22017_g5435						NRIFS_contig_3135_g669			NRIFS_contig_30527_g7473
Cyanophora paradoxa*	rutgers_Cypara_22926				rutgers_Cypara_22379						rutgers_Cypara_29256			rutgers_Cypara_7976		rutgers_Cypara_22808					rutgers_Cypara_12695	rutgers_Cypara_4824	rutgers_Cypara_8064	rutgers_Cypara_840			rutgers_Cypara_4540		rutgers_Cypara_16763			rutgers_Cypara_18446		rutgers_Cypara_23395									rutgers_Cypara_27356			rutgers_Cypara_10107
Phaeodactylum tricornutum	XP_002177727.1				XP_002177178.1			XP_002182322.1			XP_002181503.1			XP_002183068.1		XP_002185822.1			XP_002177395.1		XP_002178258.1		XP_002178609.1		XP_002178238.1		XP_002186451.1		XP_002178810.1					XP_002185367.1	XP_002185420.1
Blastocystis hominis	CBK21828.2				CBK21431.2			CBK21676.2			CBK25125.2			CBK21238.2		CBK21623.2	CBK21624.2		CBK24782.2		CBK24812.2		CBK25520.2		CBK21965.2		CBK20985.2		CBK25123.2			CBK23044.2		CBK25160.2						CBK20403.2			CBK24955.2			CBK19587.2
Phytophthora parasitica	ETI33368.1				ETI43653.1			ETI54898.1			ETI53800.1			ETI47978.1		ETI51140.1			ETI32778.1		ETI34472.1		ETI32807.1		ETI54568.1		ETI49608.1		ETI36764.1	EggNOG_Phyra87257		ETI44142.1	ETI44141.1	ETI52837.1	ETI46810.1					ETI43908.1			ETI54829.1			ETI37209.1	ETI53934.1
Schizochytrium aggregatum	jgi_79486				jgi_93454			jgi_42485			jgi_14531			jgi_79123		jgi_106481			jgi_9988		jgi_82313		jgi_13570		jgi_41405		jgi_105366		jgi_65395					jgi_81320
Aureococcus anophagefferens	XP_009039346.1				XP_009036050.1			XP_009036231.1			XP_009035049.1			XP_009039285.1		XP_009034731.1					XP_009040199.1						XP_009040844.1		XP_009037707.1					XP_009035037.1	XP_009042514.1
Plasmodium falciparum	XP_001351282.1				XP_001349458.1			XP_001349622.1																										XP_001347844.2						EggNOG_PFC0490w
Babesia equi	XP_004830167.1				XP_004829088.1			XP_004830080.1			XP_004832122.1																							XP_004832354.1						XP_004831427.1
Theileria annulata	XP_954592.1
Toxoplasma gondii	XP_002366941.1				XP_002365541.1			XP_002371992.1			XP_002367970.1			XP_002366402.1													XP_002365325.1		XP_002364663.1			KFG52401.1		XP_002368034.1						XP_002367542.1			XP_002370359.1			XP_002370278.1
Gregarina niphandrodes	XP_011130372.1				XP_011132461.1						XP_011129167.1			XP_011129041.1		XP_011131316.1																		XP_011130593.1
Ichthyophthirius multifiliis								XP_004032205.1			XP_004034634.1			XP_004039808.1		XP_004036583.1			XP_004024036.1								XP_004027338.1		XP_004037716.1					XP_004037041.1						XP_004035437.1						XP_004039473.1
Tetrahymena thermophila	XP_001007837.1				XP_001033121.1			XP_001010645.1			XP_001018043.1			XP_001017562.1		XP_001019991.2			XP_001030367.2								XP_001022240.1		XP_001016294.1			XP_001021336.1		XP_001016052.1						XP_001014582.1			XP_001020847.1			EggNOG_EAS02124
Oxytricha trifallax	EJY83422.1				EJY76443.1			EJY68607.1	EJY67827.1		EJY70783.1			EJY69156.1		EJY84173.1			EJY66723.1		EJY75134.1				EJY84461.1		EJY68853.1		EJY87885.1					EJY69225.1						EJY85951.1			EJY75213.1			EJY85779.1
Paramecium tetraurelia	XP_001425486.1				XP_001439007.1			XP_001445130.1	XP_001444700.1		XP_001424991.1			XP_001450661.1		XP_001428423.1			XP_001445714.1								XP_001448391.1		XP_001428028.1			XP_001447557.1		XP_001439477.1						XP_001423896.1	XP_001436757.1		XP_001461596.1	XP_001458694.1		XP_001454530.1	XP_001456158.1
Symbiodinium minutum					OIST_008534_t1s538			OIST_034275_t1s4398			OIST_027383_t1s2713			OIST_008675_t1s539		OIST_001761_t1s95					OIST_013786_t1s975		OIST_032558_t1s3923				OIST_013301_t1s937		OIST_020099_t1s1638	OIST_020098_t1s1638		OIST_021974_t1s1899		OIST_022879_t1s2049	OIST_013974_t1s1001	OIST_038098_t1s5822	OIST_036276_t1s5082	OIST_021176_t1s1779	OIST_011377_t1s763
Perkinsus marinus	XP_002779361.1	XP_002768550.1									XP_002775716.1			XP_002774341.1	XP_002772908.1	XP_002783608.1					XP_002785926.1	XP_002764887.1	XP_002783109.1	XP_002778848.1	XP_002769046.1	XP_002765297.1	XP_002776111.1		XP_002768172.1	XP_002767829.1		XP_002786402.1		XP_002785679.1	XP_002788346.1					XP_002777459.1	XP_002786035.1		XP_002766749.1			XP_002781061.1	XP_002787152.1
Bigelowiella natans	jgi_49930				jgi_40987			jgi_128299			jgi_84975			jgi_58578		jgi_52260			jgi_73365		jgi_77632		jgi_69697		jgi_20843		jgi_89581					jgi_55682		jgi_55176						jgi_137674			jgi_127357			jgi_138803
Reticulomyxa filosa	ETO30405.1				ETO07447.1						ETO21537.1			ETO17834.1		ETO23037.1			ETO26610.1		ETO05694.1		ETO14282.1		ETN99327.1		ETO11761.1		ETO05969.1	ETO25346.1		ETO16893.1	ETO22301.1	ETO29595.1						ETO28595.1			ETO18047.1			ETO09836.1
Bodo saltans	sanger_BS50660				sanger_BS51410			sanger_BS51410			sanger_BS75355			sanger_BS56885		sanger_BS37375			sanger_BS04295		sanger_BS82205		sanger_BS66075		sanger_BS71440		sanger_BS69160		sanger_BS80175			sanger_BS31030		sanger_BS76905	sanger_BS76985	sanger_BS76990	sanger_BS76980
Angomonas deanei	EPY42485.1				EPY41621.1	EPY25266.1		EPY25266.1	EPY41621.1					EPY43507.1					EPY23240.1		EPY37543.1	EPY34947.1												EPY38143.1	EPY24901.1	EPY42230.1	EPY35911.1	EPY29710.1
Leishmania major	XP_001687002.1				XP_001684643.1			XP_001684643.1			XP_001682496.1			XP_001686340.1		XP_003722918.1			XP_001684525.1		XP_001686780.1		XP_001681621.1											XP_003722508.1	XP_003722506.1	XP_003722509.1	XP_003722507.1
Trypanosoma vivax	XP_829109.1				XP_845317.1			XP_845317.1			XP_827806.1			XP_844373.1		XP_827230.1			XP_829230.1		XP_822895.1		XP_845236.1		XP_951656.1									XP_844764.1	XP_844763.1	XP_844765.1
Giardia lamblia	XP_001704857.1				XP_001706786.1			EFO61435.1																										XP_001707418.1
Spironucleus salmonicida	EST46017.1				EST48439.1			EST45990.1																										EST49181.1
Naegleria gruberi	XP_002680053.1				XP_002682670.1			XP_002676064.1			XP_002682530.1			XP_002678892.1		XP_002680587.1			XP_002671352.1		XP_002681973.1		XP_002679348.1		XP_002683074.1		XP_002682726.1		XP_002674428.1			XP_002678499.1		XP_002668944.1						XP_002682101.1			XP_002677270.1			XP_002671860.1
Trichomonas vaginalis	XP_001320417.1				XP_001584074.1			XP_001324257.1			XP_001300232.1	XP_001583989.1	XP_001305427.1	XP_001307724.1		XP_001305562.1			XP_001299515.1															XP_001317590.1	XP_001308874.1	XP_001321328.1	XP_001319877.1	XP_001311135.1		XP_001318855.1			XP_001327154.1
Emiliania huxleyi	OMA_EMIHU17383							XP_005763694.1						OMA-EMIHU25864		XP_005787275.1	XP_005785883.1		XP_005786799.1		XP_005762746.1	XP_005791942.1	XP_005793586.1		XP_005790878.1		XP_005792492.1		XP_005775331.1					XP_005781530.1	XP_005759795.1	XP_005776602.1	XP_005769554.1
Guillardia theta	XP_005826078.1				XP_005824397.1			XP_005840870.1			XP_005821158.1			XP_005829349.1		XP_005825570.1			XP_005820801.1		XP_005832736.1		XP_005819010.1		XP_005839081.1		XP_005833185.1		XP_005833030.1			XP_005838812.1		XP_005823479.1	XP_005822224.1	XP_005841913.1
[truncated: 12 more columns]
