# Supplementary material for: The multiple evolutionary origins of the eukaryotic N-glycosylation pathway
Source: Biol Direct. 2016 Aug 4;11:36. doi: 10.1186/s13062-016-0137-2 (PMC4973528; doi:10.1186/s13062-016-0137-2)
Supplement: Additional file 10: — Untrimmed alignments. (TXT 2684 kb) [file 13062_2016_137_MOESM10_ESM.txt]

## HPT; three domain phylogeny; Figure 3A, Suppl. Figure 1##

>Nanoarchaeum_equitans_Kin4-M@NP_963355.1
------------------------------------------------------------
------------------------------------------------------------
---------------------------------------------------MWIFIVYA-
IALYVLLKKWVNYSI-EKNL-YGIDKH----------KN--I------------------
-----------KVGESAGTV---IGILFSL---------VLAW-----------------
----------------------------------------------LGYYK--MAFA-SL
LATF-----L-------------------------GYLD--DTL----------------
--------------------------V------------FSQK--TKLVLPV--------
------------------------------------------------------------
-----LILI---------------------------------------------------
-------------------------------------------P-------FH-------
------------------------------------------------------------
---------------------------------------F-----FDFNI----LYILFM
-IFSFNIFNIFAGYNGLES--GTALLYGLTLTL---------YFYGSDL-----------
----------------------FTIALLFSLSSLILYLFNR-----YPAKLFVGDSFTYF
AGTVIGLLTI----NTHN--------------------------FVMYLTYL--------
---------------------------------PLVIHFLLYIKSY----IDKGKSTSAF
AKVKD------------------------------------NCLYYDE------------
-KP---------------------------------------------------------
-----------------------------YH-----------------------------
------------------------------------------------------------
----------------------------LTQLIIK-----L-----LQK-----------
--------R-------------IKCIREDYVVAV---ALTIIAINNIV-----WLL----
--------LAKFLNIPF-------------------------------------------
------------------------------------------------------------
------------------------------------------------------------
------------------------------------------------------------
------------------------------------------------------------
------------------------------------------------------------
------------------------------------------------------------
------------------------------------------------------------
--------------------------------------------------------
>Spironucleus_salmonicida@EST46017.1
------------------------------------------------------------
------------------------------------------------------------
----------------------------------------MSQYWTAIAQLMLLPLCSA-
LFTLYTLPKFLPLLL-QKNL-GGFDLN----------KP-RE------------------
----HQTE---KTPEAAGIVLL-ISFCIFS---------APLN-----------------
-----------------------------------------------------SHLRVSL
ISAG-L---L-------------------------GFVD--NVL----------------
--------------------------D------------LKWR--WKIIIPL--------
-----FQLIELGMYH---IGL-------------------GCI-----------------
-----ELEL---------------------------------------------------
-------------------------------------------P-------FM-------
-------------------------N----------------------------------
-----------------LK--------------------------LSYLS--PFLVIIYS
-IISQNLVNIYAGINGLEI--GQSIVAQVFLFT---------YVTIR-------------
--------DGFSSILSLNLDFAILTA-LFVSGSFVLYQYNK-----YPAKAFVGDVYTYF
AGSCYVASAV-S--GRAV--------------------------VLSIFLYF--------
---------------------------------MQIINCGASLPQL----LKIV--PCPR
HRLLE--------------------------------------LRKDG------------
-KL---------------------------------------------------------
-----------------------------YG-----------------------------
------------------------------------------------------------
---------------------QKCNWNNINQFSLK-----V-----FRR-----------
--------G-------------LF---EYQLFNY---LMIIQIFVSLI-----VVF----
--------VALYV-----------------------------------------------
------------------------------------------------------------
------------------------------------------------------------
------------------------------------------------------------
------------------------------------------------------------
------------------------------------------------------------
------------------------------------------------------------
------------------------------------------------------------
--------------------------------------------------------
>Ustilago_maydis_521@XP_759826.1
------------------------------------------------------------
-------------------------MTWHVAAAFVLPIGTLALVLPPLLQLEASGDHYAS
GGGWPPFEWLAELFLGSKPCKLTRLLDYLVSLEQRRTILYYDDAFPGLFAALGLSLVGY-
WAASVAIARTKDVFF-ARGF-KGRDLL----------KHKLE------------------
-----------PIPESLGLPTA-AVYMGVL---------FVFI-----------PFRYF-
------------------SSRPQRVYKTADDWQGRMDGRLGFPHHELATFL--SALL-SF
LSAI-V---L-------------------------GFLD--DVF----------------
--------------------------D------------IRWR--YKLPIPI--------
-----IS--SIPLLT---VYY----------------AGGGAT-----------------
-----SVVV---------------------------------------------------
-------------------------------------------P------GWP-------
-------------------------GVLRRWM----------------------------
-----------GSSILELG--------------------------PLYYL----YMSLLS
-TFCTNSINIIAGINGVEV--GQAIVISISLCI----NS---LLYLD-------------
-SRAGMQGSRSSTELLRRHLFSLYLLLPLTAVCMALFSWNR------------SSTLCSA
VRSCLDWSRI----LGIA------------------------------------------
------------------------------------------------------------
------------------------------------------------------------
------------------------------------------------------------
-----------------------------FR-----------------------------
------------------------------------------------------------
------------------------------------------------------------
--------G-------------IT---PRPTVYI---LRSNTLALAMS------------
--------TRTSS-----------------------------------------------
------------------------------------------------------------
------------------------------------------------------------
------------------------------------------------------------
------------------------------------------------------------
------------------------------------------------------------
------------------------------------------------------------
------------------------------------------------------------
--------------------------------------------------------
>Trypanosoma_brucei_brucei@XP_829109.1
------------------------------------------------------------
------------------------------------------------------------
--------------------------MHATVTATQHILQSVTTHRYELVAVLISGIVAY-
FATVRFVQGARIKLI-QRRL-CGIDINKTTPEQRKKIAS-KP---------------YDE
LDEGEKRL---VVPESFGILAG-AVYLSAV---------LITT-----------SVAFG-
--------------------------------------------GVSRQLD--GSVT-SI
AVML-L---L-------------------------GFVD--DVL----------------
--------------------------D------------LRWR--YKILLSA--------
-----IG--TIPLVM---TFK-------------------GSL-----------------
-----EVIV-------PRL-----------------------------------------
--------------------------------LA---------P-------YL-----GS
-------------------------P----TL----------------------------
----------------YLG--------------------V-----F-YLV----GLSLLC
-IFCTNSINILAGVNGVEV--GQSIVIAVASIV----HC---IMQMRLESD---PSY---
-----------GGPATSGQLLAIALLVPFVGVSAALWRFNS-----YPASIFVGDSYTYF
AGTVLSVAGV-T--GVYS--------------------------KTLMLFFV--------
---------------------------------PQLVNFAISLPQL----LRIV--PCPR
HR-VP------------------------------------RWDMKRD------------
-VM---------------------------------------------------------
-----------------------------QN---SG------------------------
------------------------------------------------------------
---------------------------NYTLLNAI-----L----LLRG-----------
--------D-------------MH---ERDLTRA---ALKLQIVSCIV-----AMF----
--------ARYFL---ASLLYDHVY-----------------------------------
------------------------------------------------------------
------------------------------------------------------------
------------------------------------------------------------
------------------------------------------------------------
------------------------------------------------------------
------------------------------------------------------------
------------------------------------------------------------
--------------------------------------------------------
>Leishmania_major@XP_001687002.1
------------------------------------------------------------
------------------------------------------------------------
-------------------------MTLGLVESSCNAAFAVAVHAPVLGLILLGSIVAY-
VGTMRYIPNVARTLL-ERNI-FGIDINKNTEEQRQKFAV-KR-------------RAGQT
EEKEFQKQ---AIPESLGILVG-AVYLSVV---------MVLT-----------VCLRF-
-----------------------------------LGTAGEGLDNPYASLP--GPLM-TI
TLML-L---L-------------------------GFTD--DVL----------------
--------------------------D------------VKWR--HKIILTT--------
-----LG--SLPLIM---TYD-------------------GSL-----------------
-----SVLM-------PCVFGRFG-LPTMNVTKTWLLGLAAAQGEPTTTFRVTAPSTWFS
YVVS----------------------------HR---------S-------YVKVSESGT
-------------------------V----LI----------------------------
----------------YLG--------------------P-----I-YLV----YLSMLC
-IFCTNSINILAGVNGVEV--GQSIVIAVASVV----YN---LFQMRLERQ---ATPA--
LSSVDAVAADARDMRSDHRLRALLLLGPFIGVSLALWRYNR-----YPARVFVGDSYTYF
AGTVLAVSSI-T--GVYS--------------------------KTLLLFFA--------
---------------------------------PQVFNFIISLPQL----FNIV--PCPR
HR-VP------------------------------------TWNPRTN------------
-LL---------------------------------------------------------
-----------------------------SN---SH------------------------
------------------------------------------------------------
---------------------------NYTILNVV-----L----YLFG-----------
--------D-------------MH---EEKLTWA---ILKCQVIACVL-----GFV----
--------VRYVL---SSFLYDEVR-----------------------------------
------------------------------------------------------------
------------------------------------------------------------
------------------------------------------------------------
------------------------------------------------------------
------------------------------------------------------------
------------------------------------------------------------
------------------------------------------------------------
--------------------------------------------------------
>Bodo_saltans@sanger_BS50660
------------------------------------------------------------
------------------------------------------------------------
--------------------------------MEQEILHGIENSVRPISIAAVLSVIGY-
FVSMRFIPPVMQILF-DRNI-YGIDINKTTVETRQQFSK-AR-------------KSGAE
FSDTFKKL---VVPESLGIVVG-GIYLCAV---------LLAL-----------ILAGV-
---------------------------------------------PLTKAN--GAVT-TI
AVML-L---L-------------------------GFVD--DVL----------------
--------------------------D------------VRWR--YKLILSV--------
-----FG--AMPLIM---GYE-------------------GAL-----------------
-----SVAV-------P--------IP---------------------------------
--------------------------------LR---------D-------YI-----GS
-------------------------A----FL----------------------------
----------------YIG--------------------P-----L-YLV----YLVAVC
-VFCTNSINILAGVNGVEV--GQSLVIGIASLV----YN---LVQLR-------------
--HVD------DQTTTEQHRVAIVLLLPFIGVSFALWKFNR-----YPSRVFVGDSYTYF
AGTVLAVAGI-T--AVYS--------------------------KTLLLLFI--------
---------------------------------PQIINFVISLPQL----FHII--ECPR
HR-VP------------------------------------RWIPERN------------
-VL---------------------------------------------------------
-----------------------------TN---SR------------------------
------------------------------------------------------------
---------------------------NGTILNAL-----L----MVFG-----------
--------D-------------MH---ERRLTNV---VIVFQIVCSVL-----AFY----
--------IRYVL---AGLVFERVV-----------------------------------
------------------------------------------------------------
------------------------------------------------------------
------------------------------------------------------------
------------------------------------------------------------
------------------------------------------------------------
------------------------------------------------------------
------------------------------------------------------------
--------------------------------------------------------
>Angomonas_deanei@EPY25346.1
------------------------------------------------------------
---------------------------------------MLVQVLGFFFFKFVRTTIFLY
FPSPFLSVSSNRFMSDAAHRPPFFTPMHVVDIFNGILYYQVELL----VMTVVGIVVAY-
GVTRRYVPVVRRILL-QRNL-FGIDIN-KTTAAERAAFG--ENRYCVLLPEGHKGGKDGQ
QREKVLAK---AVPESIGILAG-AVYLSCV---------LLLV-----------LIIGA-
---------------------------------------------DMNQLS--GPLA-TI
AVLL-L---L-------------------------GFVD--DVL----------------
--------------------------D------------VRWR--YKILLSA--------
-----FG--VIPLLL---SYD-------------------GSV-----------------
-----SIVV-------PPLVAQYWRLPAWTTPTTDICFRPYAPSSLHSFFEEEHRHTIGS
FLVMLWQYSQSEVTRLTQLASTLTQGSSGWTTMR---------D-------YV-----GQ
-------------------------H----YL----------------------------
CRVPNSATGI-DGIMVYLG--------------------P-----L-YLL----YILCIC
-IFCSNSINILAGINGLEV--GQSTIIAVACIV----YN---VLQLRFTSV---TTPSGE
WSYIE------RDLSPDHPIRALLLLFPFVGVSLALYAFNK-----YPAQVFVGDSYTYF
AGTVLAVAAV-T--GVYS--------------------------KTLMLFFI--------
---------------------------------PQLINFILSLPQL----FGIV--PCPR
HR-VP------------------------------------TWSPVTG------------
-KL---------------------------------------------------------
-----------------------------SN---SH------------------------
------------------------------------------------------------
---------------------------NYTLLNAI-----L----YVTG-----------
--------D-------------LT---ERRLCQI---VLLFQVVCCVF-----GFV----
--------IRYAA---AALFFDMVL-----------------------------------
------------------------------------------------------------
------------------------------------------------------------
------------------------------------------------------------
------------------------------------------------------------
------------------------------------------------------------
------------------------------------------------------------
------------------------------------------------------------
--------------------------------------------------------
>Giardia_lamblia@XP_001704857.1
------------------------------------------------------------
------------------------------------------------------------
-------------------------------------MTFLALFLLIGLASIFCGSVLS-
SLTLRLILELAPKLE-KAGL-SGRDLN----------KA-VS------------------
-------E---KIPEDAGLGPS-AMFLLTI---------SLWS-----------LVMPR-
----------------------------------------------SSTLL--SAGF-SI
MASS-F---L-------------------------GFVD--DVV----------------
--------------------------N------------LRWR--YKLIVPS--------
-----IT--LLPLVG---AYS-------------------GSG-----------------
------------------------------------------------------------
---------------------------------------------------LS-------
------------------------------------------------------------
-----------------LG--------------------PLRLTSSMTKL----YCLLFA
-IFSQNAVNIYAGINGLEV--GQSIVACTFLLP----IV---LYKLY--------VALDT
TRYAEHLAPWQRLLSHPSLLSSLVIIVCFLAVSHPVYLLNR-----YPSRVFVGDIYAYF
AGSVFASACI-L--SDTL--------------------------IAGPLLFL--------
---------------------------------PQILNFVLSVPQL----FGIV--PCPR
HR-LP------------------------------------RFSQDHG------------
-TL---------------------------------------------------------
-----------------------------TG-----------------------------
------------------------------------------------------------
------------------------VATHLNLINQY-----L----RIRG-----------
--------P-------------LS---EKRLCRE---LLSIQAIISAF-----VVL----
--------FFVLARGKVENSFVGVHRKL--------------------------------
------------------------------------------------------------
------------------------------------------------------------
------------------------------------------------------------
------------------------------------------------------------
------------------------------------------------------------
------------------------------------------------------------
------------------------------------------------------------
--------------------------------------------------------
>Toxoplasma_gondii@XP_002366941.1
------------------------------------------------------------
------------------------------------------------------------
--------------MGLVSAFVFVLAAVASQVLLKNDDKKLVEYNAGLLSITLMTFLGF-
ADDLLELPWRAKMLT---PLVASVPLLVAYTGRTTILLP-DW------------------
-----------VFPFVDSLAAFPALLEQSL---------SVWI------SPATVALRTFW
ASVVDSTGALYSQLFASGLLSRVGMSPEEFSFPSLLASLFASFTAFLQTFS--SSLSGLL
TGYC-L---LPTASPTEALAFAAPLPIPSSPASLLSSLDTRDSH----------------
--------------------------D------------APGP--FSAPGPG--------
-----LA--AAWLTT---ADA----------------FDLQRN-----------------
-----DMRI-------HSP-----------------------------------------
--------------------------------SD-SIPAGSTVG-------WG-----TG
-------------------------P----PV----------------------------
--------VV-D-----LG--------------------A-----F-YYV----YMALLT
-VFCTNAINIYAGINGLEV--GQSVVMSFFVIV----HN---VVEITNNWLPGNASTEAT
-------------LVWRQNYFSLILSLFFFASSLGLLSFNW-----YPSQVFVGDTYTCF
AGIYFAVVGI-L--GHFS--------------------------RTLLLLFL--------
---------------------------------PQLLNFLLSIPQL----FGLV--ACPR
HR-TP------------------------------------RYNAATG------------
-KL---------------------------------------------------------
-----------------------------ES---SG------------------------
------------------------------------------------------------
---------------------------NLTLINLI-----L----TVAG-----------
--------P-------------MT---ERKLLIV---LIALQLCSCSA-----GLL----
--------IRYSSGIYMLFL----------------------------------------
------------------------------------------------------------
------------------------------------------------------------
------------------------------------------------------------
------------------------------------------------------------
------------------------------------------------------------
------------------------------------------------------------
------------------------------------------------------------
--------------------------------------------------------
>Theileria_annulata@XP_954592.1
------------------------------------------------------------
------------------------------------------------------------
-MISKLRRRCFSICEPSLSFLTVFPIIFGLSSLFSTYSLKNDRSNFYHFVYFQLFVVALA
FLTYFGTFFLIKLLK-LRGL-VSPNIN----------ND--D------------------
------NE---MVPEPGAILGC-VLYILSM---------IFVQ-----------LILGD-
------------------------------------------KSGKDVQFI--SGFV-TI
VLMT-L---L-------------------------GLID--DVL----------------
--------------------------S------------LGWF--SKIVCSA--------
-----LA--SLPFCL---SYH--------------------GT-----------------
-----KIGL-------LEY-----------------------------------------
--------------------------------LP---------K-------QI-----NN
-------------------------E----SH----------------------------
-----------------VR--------------------L-----F-TCF----YIAIVT
-MFCPNSINIYAGINGLEL--GQSLVMSLFVLI----SN---SLDIYKSCV---------
-------KYGGFGVNLEEKIYVLYLTMPFIAINIALICFNW-----YPAKLFVGNVYALF
SGTFFAVVLI-M--SNMY--------------------------ELTPFLFL--------
---------------------------------PQLINFFLSIPQL----FRFI--PCPR
HR-VP------------------------------------R---KTK------------
-KL---------------------------------------------------------
-----------------------------EN---SK------------------------
------------------------------------------------------------
---------------------------NFTLLNLF-----V----LIFG-----------
--------P-------------ME---EEKLTLT---SIAFQTFCGIW-----GLI----
--------VKYGIIKRI-------------------------------------------
------------------------------------------------------------
------------------------------------------------------------
------------------------------------------------------------
------------------------------------------------------------
------------------------------------------------------------
------------------------------------------------------------
------------------------------------------------------------
--------------------------------------------------------
>Gregarina_niphandrodes@XP_011130372.1
------------------------------------------------------------
------------------------------------------------------------
------------------------MLLLLAVQTLITTVLWNSAIHTHLLVASAIGMTLY-
WASVLYIPSAGELLM-AKGF-WGVDLNKHPKEQIDTIRSGSS---------------DPE
VVKATKMK---RIPESLGVVTA-FAYFIGV---------LSFY-----------GYLRV-
-----------------------------------AMNWGVEKVLRVDDYM--CGAL-TI
IFTT-F---L-------------------------GFVD--DVL----------------
--------------------------D------------LRWR--YKIWLPY--------
-----VA--AIPLIV---TYT-------------------GPT-----------------
-----HIRL-------PRI-----------------------------------------
--------------------------------LL---------P-------WW-----LR
-------------------------D----RLVSGDNITSLGFSGSPGSPGSPGSPGSPG
SPGSPGYYEI-E-----LG--------------------L-----L-YYV----YMINLS
-AFYSNAINIYAGINGLEA--GQALICNLFILV----HN---VIECFTGPQ---------
-------------DQASSHAVSLIYAILFMYVTTGLLYYNR-----YPSRVFVGDTFTML
AGIHLAACAI-M--GHFA--------------------------KTLLLFSI--------
---------------------------------PQIFNFAISLPQL----LKLV--PCPR
HR-IP------------------------------------TYDPDTK------------
-KL---------------------------------------------------------
-----------------------------TS---SK------------------------
------------------------------------------------------------
---------------------------NWTLINLV-----L----EVFG-----------
--------D-------------MT---EKRLVFV---LLALQVASGIV-----GLA----
--------IRYSPVYNVIFQ----------------------------------------
------------------------------------------------------------
------------------------------------------------------------
------------------------------------------------------------
------------------------------------------------------------
------------------------------------------------------------
------------------------------------------------------------
------------------------------------------------------------
--------------------------------------------------------
>Babesia_equi@XP_004830167.1
------------------------------------------------------------
-----------------------------------------------------------M
QLSTKEQSSLIYKPSLNFFKLFSLIFGISSGIATTTLIFCNGDTKHFVLLQVFCVIIAF-
-INHFGTLQVSELLE-NRGL-ISSNLN----------RD-ST------------------
------HR---KIPEPGALLGC-ALYIICM---------ICVQ-----------LVHKG-
------------------------------------------QCEELLKYN--AGLV-SI
TLMT-L---L-------------------------GFID--DVL----------------
--------------------------L------------LNWW--SKIITPI--------
-----LA--SLPLCL---AHS-------------------EST-----------------
-----VVKL-------PSI-----------------------------------------
--------------------------------L----------P-------VF------G
-------------------------S----LE----------------------------
---------L-D-----IG--------------------Y-----V-YYI----YMIFLT
-VFCANSINIYAGINGLEI--GQSLVMAFFVLI----YN---SI----------------
------------------HRFSFYLTLPFIAINISLLCYNW-----YPAVLFVGNTYSLF
AGTYFSVISI-L--GNFS--------------------------KIMPFIFI--------
---------------------------------PQLINFILSLPQL----FGIV--PCPR
HR-IP------------------------------------RYNQKTD------------
-RL---------------------------------------------------------
-----------------------------EY---SR------------------------
------------------------------------------------------------
---------------------------NLTLINLF-----L----WVFG-----------
--------P-------------MK---EEMLSFS---LIVFQTFCCTL-----GLI----
--------LKYSAN----------------------------------------------
------------------------------------------------------------
------------------------------------------------------------
------------------------------------------------------------
------------------------------------------------------------
------------------------------------------------------------
------------------------------------------------------------
------------------------------------------------------------
--------------------------------------------------------
>Cryptococcus_neoformans_var._neoformans_B-3501A@XP_772611.1
------------------------------------------------------------
---------------------------------------------------MSYGHPTPV
LLTSTLIPISLLLILNPLLPLILPALPPPIESIISNVPLPKQPTLPALQANIGFALLAF-
VGAVWIVPRVSGAFV-EKGL-RGRDLL----------KP-GG------------------
---RTSGP---WIPESLGLPCA-SWYIALM---------MLFI-----------PFPFS-
-------------------------------HLFQGGMLEVFPQRELTLYL--SSLL-SL
LTAT-L---L-------------------------GFID--DLF----------------
--------------------------D------------IRWR--HKLPIPI--------
-----VA--AVPTLL---VYY----------------SVGGAT-----------------
-----SVVL-------PQG-----------------------------------------
--------------------------------VVGWARTMGMGE-------WV------D
-------------------------N----GV----------------------------
---------V-D-----LG--------------------P-----L-YYI----YLILLP
-TFTTNSINILAGINGVEV--IQALLIALSVIL----ND---LLFLPIWPERFLRLLGVD
QPENGRVLEWAIGEVVDRHLMSLYFMAPLAGVCAGFLWHNW-----YPARAFPGDTFCYF
TGMAFSAVAI-Q--GHFS--------------------------KTLILFFI--------
---------------------------------PQIFNFVLSCPQL----FGLV--DCPR
HR-LP------------------------------------AFDAETG------------
-LL---------------------------------------------------------
-----------------------------HP---SRVTFE-NPPPTKTRITLQILEFLRL
VRLER-------------------------------------------------------
-----SKSSRGDQQIHIKSST------NLTILNFL-----L----VHFG-----------
--------P-------------MR---EQTLCAL---IAGVQILGSAV-----AFG----
--------IRYGV---GSWFYGGDRR----------------------------------
------------------------------------------------------------
------------------------------------------------------------
------------------------------------------------------------
------------------------------------------------------------
------------------------------------------------------------
------------------------------------------------------------
------------------------------------------------------------
--------------------------------------------------------
>Plasmodium_falciparum@XP_001351282.1
------------------------------------------------------------
---------------------------------------------------------MKN
KILKNYVKPNKVIIYKPNISERCLFLILTIYLLFVLYVLKNTVYRNIILLYIAPCFILF-
KVTFICLPKFIHFLN-EKGL-CGIDLN----------KS--G------------------
------KE---YVAEPIGLFPS-ILYFIFV---------LFYQ-----------LIYYN-
------------------------------------------DHRILLEYN--AGLL-SI
IFMT-F---L-------------------------GFID--DIL----------------
--------------------------D------------LKWR--YKVILPF--------
-----FA--SLPLLL---SYS-------------------GET-----------------
-----HIRI-------PNF-----------------------------------------
--------------------------------LI---------F-------IF------K
-------------------------H----RI----------------------------
---------I-N-----IG--------------------F-----L-YYV----YIILLS
-VFCTNAINIYAGINGLEI--GQSLIISFFITI----HN---LIEITLNIG----KSPII
-----------ENLILKQHFLSIIFTIPFLTINLATFSFNF-----YPSKGFVGNTLTYF
CGMFLAVVSI-F--GHFS--------------------------KTLVLFLI--------
---------------------------------PQFLNFFISLPQL----FHII--PCPR
HR-LP------------------------------------IINYKTN------------
-KL---------------------------------------------------------
-----------------------------MY---SH------------------------
------------------------------------------------------------
---------------------------NYTLINLI-----L----YLFG-----------
--------P-------------LS---EYHLVLI---LLTFQFLTCSF-----GLF----
--------LRYYI-----------------------------------------------
------------------------------------------------------------
------------------------------------------------------------
------------------------------------------------------------
------------------------------------------------------------
------------------------------------------------------------
------------------------------------------------------------
------------------------------------------------------------
--------------------------------------------------------
>Allomyces_macrogynus@broad_AMAG_15330T0
------------------------------------------------------------
------------------------------------------------------------
----------------------MTVTIFASAADAVASATRDWPVPPPLVACAILSVGAA-
LAVNAMIPRVSATFI-QCRL-MGADLA----------KR--N------------------
------KP---VLPESMGLVCG-LVYLLTL---------VLLL-----------PVVFM-
---------------------------------TWSTHSGSMTMHKFATFL--SALL-SI
QSML-F---L-------------------------GFAD--DVL----------------
--------------------------N------------IRWR--HKIFLPA--------
-----LA--ALPMLL---VYG----------------IESGVT-----------------
-----YVVV-------PLP-----------------------------------------
--------------------------------LR---------A-------YL-------
-------------------------G----RI----------------------------
---------V-D-----LG--------------------L-----L-YYL----YMALVA
-IFCTNSINILAGINGVEA--GQSLVLAVSLVI----NS---TAILASSAN------PET
---------------REIHAQSLYLLLPFIGVTAALLKWNW-----CPARAFVGDTYTYF
AGMVFAVCGI-L--GHYS--------------------------KTLLLFFA--------
---------------------------------PQIVNFVLSVPQL----FHVV--PCPR
HR-LP------------------------------------TLHPSGT------------
-TL---------------------------------------------------------
-----------------------------VY---SRCRVPRAQLSCLGAFVLRVLAVCGL
AKVET-------------------------------------------------------
-------------TNEWVTFS------NLTLINAV-----LVVADQWFG-----------
--------R-------------TSGLEEGTLAAI---VLGIQVVGSLI-----AFV----
--------VRYAL---VHLFYP--------------------------------------
------------------------------------------------------------
------------------------------------------------------------
------------------------------------------------------------
------------------------------------------------------------
------------------------------------------------------------
------------------------------------------------------------
------------------------------------------------------------
--------------------------------------------------------
>Fonticula_alba@XP_009497100.1
------------------------------------------------------------
------------------------------------------------------------
-----------------------------------------MSLSSTAILAGAIAICAG-
IGTHRAIPAIQDTFM-RAGL-FGHDVH----------KP--G------------------
------RP---KLPESLGTVAA-AIYLVAL---------LLFV-----------PFLPI-
--------------------APRFIGGNGWAEWAASSELAHLSLAKLTEYL--AALL-SI
GSMA-F---L-------------------------GFAD--DVL----------------
--------------------------E------------LRWR--HKLAMPA--------
-----LA--SLPLLV---VYY----------------ATYNHT-----------------
-----EVLL-------PRV-----------------------------------------
--------------------------------VR------LAGR-------LV-----LG
-------------------------G----AA----------------------------
---------L-PGRTVQLG--------------------L-----L-YYL----YMGALA
-VFCTNAINILAGINGLEV--GQSLVAGGALAA----HL---LCQLFLPAG----LLGAA
AANGGGASGPGTTLTDENHLLALVLLLPFLGVSYALYLRNR-----TPAAVFVGDAYCYF
AGMTLAACGI-V--GHAG--------------------------KTLLLFML--------
---------------------------------PQVFNFLLSAPQL----FGFL--ECPR
HR-MP------------------------------------RNAEDPD------------
-AM---------------------------------------------------------
-----------------------------AA---DSAEQQQQQQQQQQQQQQQQSGRPRR
PLLLTASRGSLITAGSARRLGIRLRHATPEDRLAAGRELAAVARRALAGDREILARLTWR
NRVGLHLARLLQAVGLTRIDSAKGEFINLTLPNLM-----L----LHRG-----------
--------N-------------MA---EGDLTAA---LLQAQALWIGL-----AFA----
--------IRYPG---AALAYHT-------------------------------------
------------------------------------------------------------
------------------------------------------------------------
------------------------------------------------------------
------------------------------------------------------------
------------------------------------------------------------
------------------------------------------------------------
------------------------------------------------------------
--------------------------------------------------------
>Reticulomyxa_filosa@ETO30405.1
TDDPDASNKSRQFLIFQENGRHFTIPLNPLQSLKSFHTPLMEIVRHYWSCFPADESRFTK
ATKILLYKKYSLIFSKSKKKESVPKKPEKVLLVQFIDFFYLFHLFTLFKQKNRESERALQ
IINNKIFYRMSSFTSFVNFVLLSIPLLGPAFVVRNANPSIRDSF----LHVVYVSIAAF-
FLTVWAIPILAKYTI--KKL-YGKDIN----------KK--G------------------
--TPEGEV---PIPESLGIACG-IVYLSCG---------VVGQFWFTDNPIKVNFFFIS-
-----------------------------------HFFVLFVCVKKLVEYN--AALL-SI
CFMI-L---L-------------------------GFVD--DVL----------------
--------------------------D------------IPWR--YKLVIPA--------
-----LA--TLPLLI---AYN-------------------GET-----------------
-----TVHI---------------------------------------------------
-------------------------------------------P--QNVSDWL-------
-------------------------TIPRIVS----------------------------
-----------------LG--------------------------YLYHF----YMFLLI
-IFCTNAINIHAGINGLEA--GQSFIIGIAILI----HN---IIESG-------------
----------IDEIGRGQHKLSMFIVAPFVATTAGLLVHNW-----YPSRVFVGDTYTMF
SGMTLAVAGV-T--GHFS--------------------------KTLLIFFI--------
---------------------------------PQILNFLYSVPQL----FGLCGYTCPR
HR-LP------------------------------------FYNTKTK------------
-LL---------------------------------------------------------
-----------------------------EG-----------------------------
------------------------------------------------------------
------------------------IPSNLNLVNAF-----L----CLLG-----------
--------P-------------MS---ERTLCIV---LLIFQTLCCCL-----GLF----
--------VRYRLAYLLY------------------------------------------
------------------------------------------------------------
------------------------------------------------------------
------------------------------------------------------------
------------------------------------------------------------
------------------------------------------------------------
------------------------------------------------------------
------------------------------------------------------------
--------------------------------------------------------
>Saccharomyces_cerevisiae@Ngly-ALG7-EC:2.7.8.15
------------------------------------------------------------
------------------------------------------------------------
-----------------------MLRLFSLALITCLIYYSKNQGPSALVAAVGFGIAGY-
LATDMLIPRVGKSFI-KIGL-FGKDLS----------KP--G------------------
------RP---VLPETIGAIPA-AVYLFVM---------FIYI-----------PFIFY-
--------------KYMVITTSGGGHRDVSVVEDNGMNSNIFPHDKLSEYL--SAIL-CL
ESTV-L---L-------------------------GIAD--DLF----------------
--------------------------D------------LRWR--HKFFLPA--------
-----IA--AIPLLM---VYY----------------VDFGVT-----------------
-----HVLI-------PGF-----------------------------------------
--------------------------------ME---------R-------WL------K
-------------------------K----TS----------------------------
---------V-D-----LG--------------------L-----W-YYV----YMASMA
-IFCPNSINILAGVNGLEV--GQCIVLAILALL----ND---LLYFSMGPL---------
-------------ATRDSHRFSAVLIIPFLGVSLALWKWNR-----WPATVFVGDTYCYF
AGMVFAVVGI-L--GHFS--------------------------KTMLLLFI--------
---------------------------------PQIVNFIYSCPQL----FKLV--PCPR
HR-LP------------------------------------KFNEKDG------------
-LM---------------------------------------------------------
-----------------------------YP---SRANLKEEPPKSIFKPILKLLYCLHL
IDLEF-------------------------------------------------------
-----------DENNEIISTS------NMTLINLT-----L----VWFG-----------
--------P-------------MR---EDKLCNT---ILKLQFCIGIL-----ALL----
--------GRHAI---GAIIFGHDNLWTVR------------------------------
------------------------------------------------------------
------------------------------------------------------------
------------------------------------------------------------
------------------------------------------------------------
------------------------------------------------------------
------------------------------------------------------------
------------------------------------------------------------
--------------------------------------------------------
>Bathycoccus_prasinos@XP_007515020.1
------------------------------------------------------------
---------------------MSSVRQRTSSPNAAQRRKATTNDDEKEFVIPREILEVIE
KNRTRDVLKMTAFCLLPTSIIIFAKGFVSEDMSGVSVYNMDQGALKILLLAAFTSVLAY-
ATTARLIPIVARRTLGKRNM-FGLDIN----------KK--G------------------
--TKMGEI---AIPEALGLASG-CAVLVSL---------VIGR-----------TLHTA-
---------------------------------------FILDNSGESEHN--AALA-TI
GFML-F---L-------------------------GFVD--DVL----------------
--------------------------D------------LPWR--AKMILPG--------
-----FA--ATMLAQ---SYQ-------------------GST-----------------
-----SIVV---------------------------------------------------
-------------------------------------------P------RMF-------
-------------------------RENMRSV----------------------------
-----------------LGALDSVPIVRDIVTMKVDMKSGLMDVGYIYIA----FIWLLA
-VFLSNAINIHAGLNGLEC--GQSLVIAGGIIV----LNVWSLLTDP-------------
----------TSNVVVGPHVFSLLLIAPFFAATVSLLEQNW-----YPSAVFVGDSYTYF
AGMTLAVAGI-L--GHFS--------------------------ETLLLFCL--------
---------------------------------PQVVNFLYSIPQL----FKIV--PCPR
HR-LP------------------------------------RFETQTG------------
-LL---------------------------------------------------------
-----------------------------SP-----------------------------
------------------------------------------------------------
-------------------SKATETRYNMNLVTLF-----L----RVFG-----------
--------K-------------TT---ERKLCLR---LLAFQVACVVF-----TFA----
--------ARYVFIAFVHWK----------------------------------------
------------------------------------------------------------
------------------------------------------------------------
------------------------------------------------------------
------------------------------------------------------------
------------------------------------------------------------
------------------------------------------------------------
------------------------------------------------------------
--------------------------------------------------------
>Ostreococcus_lucimarinus@XP_001421050.1
------------------------------------------------------------
------------------------------------------------------------
------------------------------------------------------------
---MRLLPTVGAKTL-ARNM-SGYDLN----------KKGTA------------------
----LGER---RVPESGGLAAG-CAYAVALTMQQLCQRGIRWW-----------------
--------------------------------------FGQSASGTNAWALEQNSALACV
GFMI-F---L-------------------------GFVD--DVL----------------
--------------------------D------------LPWR--VKIVMPG--------
-----FA--ALPLLL---SYS-------------------GGT-----------------
-----TVLI---------------------------------------------------
-------------------------------------------PSPVRALLEL-------
------------------------PAGVRSID----------------------------
-----------------VG--------------------------PLYLC----YMWLLV
-VFCSNSINIHAGLNGLEA--GQSLIIAGAILL----LN---VLSLA-------------
------NDPSTEPVTAGAHLFSIFLTLPFFATTLALLRHNW-----YPSKIFVGDTYTYF
AGMTLGVVGT-L--GHFS--------------------------ETLLLFFL--------
---------------------------------PQVLNFVYSTPQL----FKIV--HCPR
HR-LP------------------------------------IFDPKTG------------
-LL---------------------------------------------------------
-----------------------------HP-----------------------------
------------------------------------------------------------
-------------------SMATETRYNMNLVTLF-----L----RLFG-----------
--------P-------------CT---ERVLCAR---LLAFQFLSCAF-----AFV----
--------ARHALTGVWK------------------------------------------
------------------------------------------------------------
------------------------------------------------------------
------------------------------------------------------------
------------------------------------------------------------
------------------------------------------------------------
------------------------------------------------------------
------------------------------------------------------------
--------------------------------------------------------
>Micromonas_pusilla@XP_003057554.1
------------------------------------------------------------
----------------------------------------MAGGSRRRRADDPKAVDDDD
DDAKSSATIIDRRRRRDVFVLALCLLLPTLLALPRLVREVGESARAVVLAIAPASFLAY-
LAAKRLTRTIARLTL-RRGV-HGLDVN----------KAGTR------------------
----AGDV---RVPEATGLAPG-CVYLVAV---------TFTQ-----------CLHLF-
--------------------------------LGGAEAASWALEHNSGAFNTPVPVRPPL
ATVG-FGVFL-------------------------GFVD--DVL----------------
--------------------------D------------VPWR--AKMLVPA--------
-----FA--SLPLLL---SYA-------------------GGT-----------------
-----TILV---------------------------------------------------
-------------------------------------------P---RPVRWA-------
----------------LGDDWIRTSDGNNLLD----------------------------
-----------------LG--------------------------WAYYA----YVFLLV
-IFCANSINIHAGINGLEI--GQSVVIAAAIVY----LNVSTIARVG-------------
-------------DTQHAHVFSLCLAGPFLAVSLGLLTHNW-----YPSRVFVGDTYTYF
AGMTLGVVGV-L--GHFS--------------------------ETLVLFFL--------
---------------------------------PQIFNFLYSSPQL----FKLV--PCPR
HR-LP------------------------------------KLDAATG------------
-LL---------------------------------------------------------
-----------------------------HA-----------------------------
------------------------------------------------------------
-------------------SKATPTRYNMNLVNAY-----L----RAFG-----------
--------P-------------QT---ERDLCVA---LVSLQAACCGF-----GFL----
--------ARHVLTGVWK------------------------------------------
------------------------------------------------------------
------------------------------------------------------------
------------------------------------------------------------
------------------------------------------------------------
------------------------------------------------------------
------------------------------------------------------------
------------------------------------------------------------
--------------------------------------------------------
>Schizosaccharomyces_pombe@NP_596244.1
------------------------------------------------------------
------------------------------------------------------------
----------------------MIESCFNVGIWATGLALLMNQGQSPLLSNVGLSVLAY-
KATAMFIPRVGPSFI-KRGF-SGKDMN----------KV--E------------------
------KY---VIPETMGAVSA-LVYFMCM---------IIFI-----------PVLFY-
-----------------KYLVPNHNPNLPSDGSVAEVAKSQFPHDLLGAYL--SALL-SI
LSVS-L---L-------------------------GILD--DLF----------------
--------------------------D------------IRWR--HKFFLPA--------
-----IA--AIPLLV---VYY----------------VDYGVT-----------------
-----YVSV-------PSI-----------------------------------------
--------------------------------VR---------P-------FL------K
-------------------------R----SL----------------------------
---------I-N-----LG--------------------F-----L-YYF----YMAAVA
-IFCPNSINIIAGVNGVEA--GQSLVLALVIAC----ND---LFYVLSPKN------KDA
---------------LRAHLLSLYLVLPLIGVTAGLLKYNW-----WPSRVFVGDTFCYF
AGMVMAVVGI-L--GHFS--------------------------KTLMLFFI--------
---------------------------------PQIFNFALSVPQL----FGLV--ECPR
HR-LP------------------------------------KLNVKTG------------
-LL---------------------------------------------------------
-----------------------------EN---SYTEFSLNEHPLPKKTLLTISIFEKL
RLIRV-------------------------------------------------------
--------EYDPSTGRPLRCT------NFTIINFV-----L----YHLG-----------
--------P-------------MR---EDHLTIC---IMGLQLLTGIF-----GLI----
--------IRHFV---APLVYPEDNI----------------------------------
------------------------------------------------------------
------------------------------------------------------------
------------------------------------------------------------
------------------------------------------------------------
------------------------------------------------------------
------------------------------------------------------------
------------------------------------------------------------
--------------------------------------------------------
>Calliarthron_tuberculosum@rutgers_IDg14087t1
------------------------------------------------------------
------------------------------------------------------------
-------------------------MSSCSFELAERLLLPTNVMGFSIPMVSALAASSA-
VVAHLLFESYATALR-ESR--NGRERH----------QQ-KG------------------
--TALGDV---LIPEPLGLIPA-ATYVLVL---------CALH-----------ARGGS-
------------------------------------------AAGNGDAVLYTAAMA-SV
TFMI-L---L-------------------------GFVD--DVL----------------
--------------------------D------------LRWR--YKLVLPL--------
-----LA--SLPLLA---NYG-------------------GGT-----------------
-----SVLV-------PRMLR---------------------------------------
-------------------------------------------PLVLPLARLL-------
-------------------------GGSSEAS----------------------------
----------ASGRLVDIG--------------------------AGYYL----YMALLS
-IFCTNAINIYAGINGLEA--GQSFVIALFVLV----HN---VMNLN-------------
----PPGPVDDLVLLRARHAVSIDMMMPFAAVTLGLLWYNW-----YPSLVFVGDTFCYF
AGMTFAMASI-L--GHYS--------------------------ATLLLFFI--------
---------------------------------PQLINFVYSLPQL--------------
------------------------------------------------------------
------------------------------------------------------------
-----------------------------FG-----------------------------
------------------------------------------------------------
----------------------------------------I-------------------
------------------------------------------------------------
------------------------------------------------------------
------------------------------------------------------------
------------------------------------------------------------
------------------------------------------------------------
------------------------------------------------------------
------------------------------------------------------------
------------------------------------------------------------
------------------------------------------------------------
--------------------------------------------------------
>Volvox_carteri@XP_002950828.1
------------------------------------------------------------
------------------------------------------------------------
--------------MGRAGQLAVLGLLGFGLPAWAFTQIVDPRTQQLIIACALVSLAGF-
LGTVYLVPKVASKTQ-ARGI-CGKDLN----------KRGTP------------------
----EGEK---PIPEAAGLAPG-CVFLLCV---------ICFE-----------LLHYY-
--------------------DIGSLAHYVRSGFKGSPKTEPISDAWLVDYN--AALA-TI
GFML-F---L-------------------------GFTD--DVL----------------
--------------------------D------------IRWR--VKLILPL--------
-----FA--SLPLLA---AYS-------------------GGT-----------------
-----GIAV---------------------------------------------------
-------------------------------------------PKPLLGLGL--------
-------------------------GLPAYLE----------------------------
-----------------LG--------------------------LLYKL----FMVLLT
-IFCTNSINILAGVNGLEA--GQTFIVACAVLL----HN---FLAVA-------------
------GWAGASPAVRDGHLFSSYLMMPLAATTFGLLVFNW-----YPSRVFVGDTFTYF
AGMTIAVAGI-L--GHFS--------------------------ETLLLFLL--------
---------------------------------PQVFNFLYSLPQL----FKIV--PCPR
HR-LP------------------------------------VFDPATG------------
-LL---------------------------------------------------------
-----------------------------RPKDAPD------------------------
------------------------------------------------------------
----------------------------WNLVNLT-----L----QLFG-----------
--------R-------------CG---ENALCVR---VLMFQVASCGL-----AFG----
--------VRYLLQGYYK------------------------------------------
------------------------------------------------------------
------------------------------------------------------------
------------------------------------------------------------
------------------------------------------------------------
------------------------------------------------------------
------------------------------------------------------------
------------------------------------------------------------
--------------------------------------------------------
>Chlamydomonas_reinhardtii@XP_001697886.1
------------------------------------------------------------
------------------------------------------------------------
--------------MSRAVQLAALGLVGFGLPAWAVTLISDVRAQQLIVACAIVSFFGF-
LGTIYLVPKVAAKTQ-ARGI-CGKDLN----------KKGTP------------------
----AGDK---PIPESAGLAPG-CVFLLCV---------ICFE-----------LLHYY-
---------------------------------------DIGSLAWLVDYN--AALA-TI
GFML-F---L-------------------------GFSD--DVL----------------
--------------------------D------------IRWR--VKLILPL--------
-----FA--SLPLLV---AYS-------------------GGT-----------------
-----GIAL---------------------------------------------------
-------------------------------------------P---KPLAAL-------
-------------------------GLPPYLE----------------------------
-----------------LG--------------------------ILYKV----YMVMLG
-IFCTNSINILAGVNGLEA--GQTFIVACAVLL----HN---LLSVA-------------
GWPGWGAGGADAAAARDGHLFSAGLMLPLAATTFGLLVFNW-----YPSKVFVGDTFTYF
AGMTIAVAGI-L--GHFS--------------------------ETLLLFLL--------
---------------------------------PQVFNFVYSLPQL----FGIV--HCPR
HR-LP------------------------------------VFDPATG------------
-LL---------------------------------------------------------
-----------------------------RPKDAPD------------------------
------------------------------------------------------------
----------------------------WNLVNLT-----L----QLFG-----------
--------R-------------CG---ENALCIR---LLALQVASCAL-----TFG----
--------LRYLLQGYYK------------------------------------------
------------------------------------------------------------
------------------------------------------------------------
------------------------------------------------------------
------------------------------------------------------------
------------------------------------------------------------
------------------------------------------------------------
------------------------------------------------------------
--------------------------------------------------------
>Asterochloris_sp.@jgi_27591As
------------------------------------------------------------
------------------------------------------------------------
------------MASGTSRPLLVLAAVGFLPCLIAFARIGDARTWWSIATSALVSFLGM-
RVTARIIPVLKASTL-RAGL-SGKDIN----------KRGTE------------------
----AGEK---PIPESLGLAPEQTSILCSV---------LLSL-----------------
---------------------------------------LQASDAWLVDYN--AALA-TI
CFML-F---L-------------------------GFAD--DVL----------------
--------------------------D------------VPWR--VKLLLPC--------
-----LA--SLPLLV---AYS-------------------GGT-----------------
-----DVIL---------------------------------------------------
-------------------------------------------P--KPLRAWM-------
-------------------------G-LPPVL----------------------------
-----------A-----LG--------------------P-----L-YKL----YMVALT
-IFCTNSINILAGVNGLEA--GQTFIIACAVLC----HN---LFELA-------------
------GPAGSVAVTRDGHLFSAFLMLPLAFTTLGLLKYNW-----YPSQVFVGDTFTYF
AGMTIAVAGI-L--GHLS--------------------------ETLLVFLI--------
---------------------------------PQVFNFVYSMPQL----FKLV--PCPR
HR-LP------------------------------------TFDVSTG------------
-LL---------------------------------------------------------
-----------------------------HP-----------------------------
------------------------------------------------------------
-------------------------TPNWNLVNLM-----L----QVVG-----------
--------P-------------CT---EQQLCIR---ILSLQTVCCAA-----GFA----
--------ARHLLTGIYK------------------------------------------
------------------------------------------------------------
------------------------------------------------------------
------------------------------------------------------------
------------------------------------------------------------
------------------------------------------------------------
------------------------------------------------------------
------------------------------------------------------------
--------------------------------------------------------
>Chlorella_variabilis@jgi_49159Cv
------------------------------------------------------------
------------------------------------------------------------
-------------MMPRAWLSILGVVCLVPSACVVGTAIADERTRYCILTSAAVSVVGF-
ALTLRLIPLTKAYTL-KAGL-FGLDIN----------KKGSR------------------
----EGEK---KVPESLGLASG-VVFLKGL------------V-----------------
------------------------------------------------DYN--AALA-TI
CFML-F---L-------------------------GFAD--DVL----------------
--------------------------D------------IPWR--VKLILPC--------
-----LA--SLPLLI---AYS-------------------GGT-----------------
-----GVVV---------------------------------------------------
-------------------------------------------PKLMRGGPL--------
-------------------------ELPAYLE----------------------------
-----------------LG--------------------------VLYKA----YMVMLV
-IFCTNSINILAGVNGLEA--GQTFVIACAVLF----HN---LLTLS-------------
------GPVGAVPLLRDGHLFSAYLMMPLAATTLALLAFNW-----YPAQVFVGDTFTYF
AGMALAVAGI-L--GHFS--------------------------ETLLMFFI--------
---------------------------------PQIINFVYSLPQL----FKIV--PCPR
HR-LP------------------------------------RFDPATG------------
-LL---------------------------------------------------------
-----------------------------HA-----------------------------
------------------------------------------------------------
-------------------------TPNMNVVNLV-----L----RLLG-----------
--------P-------------CT---ELWLCIR---ILLWQMACCLT-----AFA----
--------ARHALAGWYK------------------------------------------
------------------------------------------------------------
------------------------------------------------------------
------------------------------------------------------------
------------------------------------------------------------
------------------------------------------------------------
------------------------------------------------------------
------------------------------------------------------------
--------------------------------------------------------
>Tetrahymena_thermophila@XP_001007837.1
------------------------------------------------------------
------------------------------------------------------------
----------------MQLQDVLIHSSVLLATSSTAYYYYYKLQSLAFLLYLVVSSTTY-
LAVFYMIPKIKKFTL-NAGL-YGKDIN----------KK--G------------------
--TPEGEL---QIPETLGIVPA-TIFIIFN---------MVGV-----------LYSYK-
---------------------------------------QHSTSHIAFEHC--AGML-SI
CFII-F---L-------------------------GFCD--DVF----------------
--------------------------D------------LPWR--YKILLPN--------
-----LA--SLPILV---AYE-------------------GVT-----------------
-----HVVL-------PIF-----------------------------------------
--------------------------------LR---------P-------YL------G
-------------------------N----YV----------------------------
-----------N-----LG--------------------I-----L-YYL----YMMAVV
-TFCTNSINIYAGINGLEV--TQSIIIACSILL----YN---LTE--LWLG------EQQ
---------------TFSHTISIQIILPFIFCTLGLYYYNK-----YPSQVFVGDTFCYW
SGMVFATVGI-L--GHFS--------------------------KTLLLFFI--------
---------------------------------PQILNFVYSFPQL----MKII--PCPR
HR-LP------------------------------------YYNVETK------------
-KL---------------------------------------------------------
-----------------------------EK---VK------------------------
------------------------------------------------------------
--------------------T------NLNLINLY-----L----WIRG-----------
--------P-------------LS---EKDLCKE---LVILQISCSIL-----GFF----
--------IRYYG---AHLMF---------------------------------------
------------------------------------------------------------
------------------------------------------------------------
------------------------------------------------------------
------------------------------------------------------------
------------------------------------------------------------
------------------------------------------------------------
------------------------------------------------------------
--------------------------------------------------------
>Cyanidioschyzon_merolae@XP_005538009.1
------------------------------------------------------------
------------------------------------------------------------
----MSSTIKHPRCLRARIWNARYALALILAALGAVYVQLDAEARAHIALNWWSSAGVF-
LATLVLIPRFSPLFI-KAGL-YGRDLNKPPTKQEGADAT-QE------------------
------QP---LVPEALGLVAA-AVYLCGL---------CFFH-----------LFRGP-
--------------------------------------------EATPFYN--AALA-SV
TFMI-L---L-------------------------GFAD--DVL----------------
--------------------------D------------LRWR--DKMILPS--------
-----VA--ALPLLA---AYT-------------------GST-----------------
-----TVIV-------PQP-----------------------------------------
--------------------------------VR---------Q-------WF------G
WLLTKVASFSYGKEWAKLWKLPVVVP----RL----------------------------
---------V-D-----LG--------------------W-----I-YKL----YMLLLA
-VFCSNAINIHAGINGLEV--GQAIVIGCAVAL----HN---AAHLRGWFA------LPV
AD---------PERLRANHLFSLDLIVPFLATSAALFVHNW-----YPSAVFVGDTYCYF
AGMCLAMAAI-L--GHYS--------------------------ETLLLFFV--------
---------------------------------PQVFNFLYSLPQL----LGII--RCPR
HR-LP------------------------------------RLNPKTR------------
-KL---------------------------------------------------------
-----------------------------EG---VP------------------------
------------------------------------------------------------
--------------------S------HMNLLNLV-----L----LLCG-----------
--------P-------------MT---ERQLCLV---LMILQALCCAL-----AYG----
--------LRMYVLRSVAWFA---------------------------------------
------------------------------------------------------------
------------------------------------------------------------
------------------------------------------------------------
------------------------------------------------------------
------------------------------------------------------------
------------------------------------------------------------
------------------------------------------------------------
--------------------------------------------------------
>Spizellomyces_punctatus@broad_SPPG_02273T0
------------------------------------------------------------
------------------------------------------------------------
----------------------MNQGIWAFGPPSLLMAVMVAGIHNPLVVSLCLSVLAG-
LGTYKAIPLVSDVFI-AHGR-SGKDLL----------KE--G------------------
------RP---VIPESMGAIAG-VVYFIVM---------FVFI-----------PVPFI-
-----------------------------GWFRDSEYALADFPHNKFAQFL--GGLL-SL
MSML-F---L-------------------------GFAD--DVL----------------
--------------------------D------------IRWR--VKIWLPL--------
-----IA--SMPLLM---VYC----------------VTYGGT-----------------
-----DVVV---------------------------------------------------
-------------------------------------------P--IPLRSLF-------
-------------------------GQKMLH-----------------------------
-----------------LG--------------------------IFYYA----FMAALA
-IFSTNAINILAGVNGVEA--GQSLVIALSIAA----ND---FLQLH-------------
----------RNPARAEAHLTSLYFVLPFIGVTLGFLKHNW-----YPARAFGGDTLCYF
AGMIFAVVGI-L--GNFS--------------------------KTVLLFMV--------
---------------------------------PQIFNFIYSCPQL----FHFV--ECPR
HR-MP------------------------------------SYNSSTKLLEPTWCSLSKT
GKLGRLMIRILRT-----------------------------------------------
-----------------------------FR-----------------------------
------------------------------------------------------------
----------LVHIRRDPKTGEAVQANNLTLMNLL-----L----VKFG-----------
--------P-------------MS---EPRLATF---VMIVQALCSCL-----AFL----
--------IRYRLVKFVYNEVEDNRN----------------------------------
------------------------------------------------------------
------------------------------------------------------------
------------------------------------------------------------
------------------------------------------------------------
------------------------------------------------------------
------------------------------------------------------------
------------------------------------------------------------
--------------------------------------------------------
>Arabidopsis_thaliana@NP_565950.1
------------------------------------------------------------
---------------------------MAARKRASSISIPNKPDPSEPNSAPSEQKMTRK
TVSASGEEFRLAPPKLGVIFVISTLLCSLYLYLLCFHYKVDNELKRSILINAGLSLVGF-
FVTLKMIPVTARYVL-RRNM-FGFDIN----------KR--G------------------
--TPQGDI---KVPESLGIVVG-IVFLIVA---------IIFQ-----------YFNFT-
-----------------------------------------EDSNWLVEYN--AALA-SI
CFMI-L---L-------------------------GFVD--DVL----------------
--------------------------D------------VPWR--VKLVLPS--------
-----FA--TLPLLM---AYA-------------------GHT-----------------
-----TIVI---------------------------------------------------
-------------------------------------------P--KPLVAYI-------
-------------------------GLEVLN-----------------------------
-----------------LG--------------------------RIYKL----YMGLLA
-VFCTNSINIHAGLNGLEI--GQTVVIAAAILI----HN---VMQIG-------------
--------ASVDPEYHQAHAFSIFLTQPLMATSLAMLAYNW-----YPSSVFVGDTYTVF
AGMTMAVVGI-L--GHFS--------------------------ETLLIFFL--------
---------------------------------PQVLNFLLSLPQL----AGIV--KCPR
HR-LP------------------------------------RYDPATG------------
-LL---------------------------------------------------------
-----------------------------TG-----------------------------
------------------------------------------------------------
-------------------------TKDGTLVNVY-----L----RLFG-----------
--------P-------------KS---EKSLCIH---LLVFQALACAF-----CFI----
--------LRHFLAGWYK------------------------------------------
------------------------------------------------------------
------------------------------------------------------------
------------------------------------------------------------
------------------------------------------------------------
------------------------------------------------------------
------------------------------------------------------------
------------------------------------------------------------
--------------------------------------------------------
>Prunus_persica@XP_007222545.1
------------------------------------------------------------
-----------------------------------MAARKRASTDSSAQTKPNEATKRPK
PKEPPLTDPPIAPPKSGVILKLTLFFSIPYFYLIFYHCKIEHELRKSILINAALSLAGL-
FVTVKMIPVASRYVL-RRNL-FGYDIN----------KK--G------------------
--TPQGTV---KVPESLGIVVG-IVFLVLG---------ILFQ-----------YFNFT-
------------------------------A-----------DSNWLVEYN--AALA-SI
CFMV-L---L-------------------------GFVD--DVL----------------
--------------------------D------------VPWR--VKLLLPS--------
-----IA--ALPLLL---AYA-------------------GHT-----------------
-----TIII---------------------------------------------------
-------------------------------------------P--KPLIPHV-------
-------------------------GLEVLD-----------------------------
-----------------LG--------------------------WMYKL----YMGLLA
-VFCTNSINIHAGLNGLEV--GQTVIIASAILI----HN---IMQIG-------------
--------ASADSEYKMAHAFSLYLVQPLLATSLALFSHNW-----YPSSAFVGDTYTYF
AGMTMAVAGI-L--GHFS--------------------------ETLLIFFV--------
---------------------------------PQVLNFLLSLPQL----AGIV--PCPR
HR-LP------------------------------------RFDPGTG------------
-LL---------------------------------------------------------
-----------------------------TG-----------------------------
------------------------------------------------------------
-------------------------TNDGTLVNFF-----L----RRFG-----------
--------R-------------MT---EKSICIC---LLVFQAIACCF-----CFV----
--------LRFFLAGWYK------------------------------------------
------------------------------------------------------------
------------------------------------------------------------
------------------------------------------------------------
------------------------------------------------------------
------------------------------------------------------------
------------------------------------------------------------
------------------------------------------------------------
--------------------------------------------------------
>Amborella_trichopoda@XP_006853190.1
----MAVVGYESVVRNSSGAVLLSFAGPCGLATTNQAEFHALLQGMRYLREKFMGCSIMV
EGGSQNGKGNWKFQQSRGETHAMAASRKRSSSAKPVSHLRHEDSRSLSTNSALNSSPPPA
KTTEAEPVVALAPPKLGQIFGISAICLSPYLYLLFFYYDIDAQLKWSILCNVFLSIGGF-
FATLFVIPVASRYLV-RRNL-FGYDIN----------KK--G------------------
--TSQGSV---KVPESLGIVIG-IVYLIVT---------ILFQ-----------HFNFE-
-----------------------------------------ADSNWLVEYN--AALA-SI
CFMI-L---L-------------------------GFVD--DVL----------------
--------------------------D------------IPWR--VKLLLPS--------
-----FA--ALPLLM---AYA-------------------GHT-----------------
-----TIIV-----PKPLV-----------------------------------------
-------------------------------------------P-------YI-------
-------------------------G-IDILD----------------------------
-----------------LG--------------------W-----I-YKL----YMGLLA
-VFCTNSINIHAGLNGLEV--GQSIVISAAILI----HN---VMQIG-------------
--------VSSDPEYKQAHAFSIYLVQPFIATSLALLSYNW-----YPSSVFVGDTYTYF
AGMTMAVVGI-L--GHFS--------------------------ETLLLFFL--------
---------------------------------PQVLNFLYSCPQH--------------
------------------------------------------------------------
------------------------------------------------------------
------------------------------------------------------------
------------------------------------------------------------
----------------------------FSFVDDK-------------------------
--------G------------------EEN------------------------------
------------------------------------------------------------
------------------------------------------------------------
------------------------------------------------------------
------------------------------------------------------------
------------------------------------------------------------
------------------------------------------------------------
------------------------------------------------------------
------------------------------------------------------------
--------------------------------------------------------
>Physcomitrella_patens@jgi_28267532
------------------------------------------------------------
-----------------------------------MAEGKIRRRSGSAKPDSTHQQDPAA
GVDDDVVRNAPVLTIKWTKLAILALFLLTPYLSLLYLLPIERGLMRSILINLAMSVVGF-
GGTILLIPVASKYVL-RRNM-FGYDIN----------KR--G------------------
--SAAGKV---KVPESLGLVSG-IVFLVVA---------ILFQ-----------HFIFS-
-------------------------------QENSISDSYPPENAWLTEYY--AALA-SI
CFMI-F---L-------------------------GFVD--DVL----------------
--------------------------D------------IPWR--VKLFLPS--------
-----IA--ALPLLM---AYA-------------------GRT-----------------
-----NIVI-----PKPLR-----------------------------------------
-------------------------------------------P-------TL-------
-------------------------G-FNELD----------------------------
-----------------LG--------------------W-----I-YKL----YMGLLA
-VFCTNSINILAGVNGLEV--GQTVIISCAVLI----HN---VMQIS-------------
----------RSEETRHAHAFSLYIMQPFVATSLGLLAFNW-----YPSSVFVGDTYTYF
AGMALAVVGI-L--GHFS--------------------------ETMLLFFL--------
---------------------------------PQILNFLYSIPQL----FKIV--PCPR
HR-LP------------------------------------SFDPHSG------------
-LL---------------------------------------------------------
-----------------------------IG---SN------------------------
------------------------------------------------------------
---------------------------DMNLVNLF-----L----RWFG-----------
--------R-------------CS---EQQLCIR---LLIFQVLCCGF-----CFG----
--------LRYLMAGWYK------------------------------------------
------------------------------------------------------------
------------------------------------------------------------
------------------------------------------------------------
------------------------------------------------------------
------------------------------------------------------------
------------------------------------------------------------
------------------------------------------------------------
--------------------------------------------------------
>Selaginella_moellendorffii@jgi_15405702
------------------------------------------------------------
------------------------------------------------------------
----------------------------------------------------------Y-
-----------------------------------------N------------------
-----------AAPT---------------------------------------------
----------------------------------------------------------SI
LFMI-L---L-------------------------GFVD--DVL----------------
--------------------------D------------VPWR--VKLLLPS--------
-----FA--ALPLLM---AYA-------------------GHT-----------------
-----TIVI---------------------------------------------------
-------------------------------------------P--KPLRAYL-------
--------------------------EMEVLD----------------------------
-----------------LG--------------------------VLYKV----YMGLLA
-VFCTNAVNILAGVNGLDV--GQTLVISSAILI----HNMMQIVSSS-------------
-----------DADYQQAHAFSIYLTQLLVGASLGLLCYNW-----YPSSVFVGDTYTYF
AGMTMAVAGI-L--GHFS--------------------------ETLLLFFL--------
---------------------------------AQIINFVYSIPQL----FKWV--PCPR
HR-LP------------------------------------SFEPKTG------------
-LL---------------------------------------------------------
-----------------------------TG-----------------------------
------------------------------------------------------------
-------------------------SKDMNLVNLF-----L----RWFG-----------
--------R-------------CT---EQQLCIR---LLIFQGLCSGF-----CFL----
--------LRFLMAGWYK------------------------------------------
------------------------------------------------------------
------------------------------------------------------------
------------------------------------------------------------
------------------------------------------------------------
------------------------------------------------------------
------------------------------------------------------------
------------------------------------------------------------
--------------------------------------------------------
>Capsaspora_owczarzaki@XP_004346324.1
------------------------------------------------------------
------------------------------------------------------------
---------------MLLLSLLVVLPSSLAVCYASGTDVLPLLIPTPLAINAALSVAAF-
IATLQLIPALSSLFV-NAGL-FGMDLN----------KP-IQ------------------
-----NRV---KVPEALGVICG-AVYLICL---------FFFI-----------PFPFI-
---ENLPDDVAEPVSDALLLHDGDRAAANAAYEALVVLHNEKNQRMFRSFL--GALL-SI
CCMI-F---L-------------------------GFAD--DVL----------------
--------------------------N------------LRWR--HKLMLPT--------
-----IA--TLPILM---VYF----------------ANHGVT-----------------
-----SVIF-------PKF-----------------------------------------
--------------------------------AM---------P-------FL-----PS
-------------------------F----ML----------------------------
---------Q-SDQTVFLG--------------------P-----L-YYV----FMGMIA
-VFCTNAINILAGINGLEA--GQSIVIAISIAI----NN---AVQIFLIQD------ADV
----------------QNHLFSLYLMLPFIATTAALLWWNW-----FPSRVFVGDTFCYF
AGMTFAVVGI-L--GHFS--------------------------KTLLLLFI--------
---------------------------------PQVLNFVYSLPQL----FHLV--PCPR
HR-MP------------------------------------KFDPATG------------
-LV---------------------------------------------------------
-----------------------------GN---SHAYFKMSELSGVGRIIVTTMRIFRL
VTYKELSQQDYVLALAAEQASKTGADLGKGRAEATTLPKPEPQPPATPRATRALKRNQPP
HQSDDASSSASKPEEPIIQMS------NLTLINFS-----L----MLTG-----------
--------P-------------QK---EGQVTCN---LLLFQAVCSGI-----AFF----
--------IRYYI---AAWLYRDV------------------------------------
------------------------------------------------------------
------------------------------------------------------------
------------------------------------------------------------
------------------------------------------------------------
------------------------------------------------------------
------------------------------------------------------------
------------------------------------------------------------
--------------------------------------------------------
>Paramecium_tetraurelia@XP_001425486.1
------------------------------------------------------------
------------------------------------------------------------
--------------MFETRFIPGLVVVVLAYVLNGLKGALNQEQFFAFMGYMVLSFFAY-
VLSYWMIPKIAQLTE-KADI-FGYDIN----------KKGSD------------------
----AGKI---KIPESLGIVPA-TIYLIFN---------ILGI-----------LFTRA-
-----------------------------------------YMPDLILSHI--SGLL-AI
TFIV-F---L-------------------------GFAD--DVL----------------
--------------------------D------------LAWR--YKLLLPP--------
-----IA--SLPVIV---AYT-------------------GGT-----------------
-----QIVL-------PQL-----------------------------------------
--------------------------------IR---------P-------YL------G
-------------------------Q----TI----------------------------
-----------D-----LG--------------------P-----I-YYL----YMIMLS
-TFQSNAINIYAGVNGLEV--GQSIIIALSIAV----YN---IIE--IST----------
---------------QQQHLFSLMIIVPYISSALALYNYNR-----YPSKVFVGDVFCYW
SGMTFAVAAV-L--GHFS--------------------------KTLMLFCI--------
---------------------------------PQLINFLYSLPQL----FGII--PCPR
HR-LP------------------------------------RYDQSTG------------
-LL---------------------------------------------------------
-----------------------------YA---IK------------------------
------------------------------------------------------------
--------------------T------NLTLINLV-----L----LIKG-----------
--------P-------------TS---EKNLCRV---LLSFQILCTII-----GFG----
--------IRYLG---SQMFF---------------------------------------
------------------------------------------------------------
------------------------------------------------------------
------------------------------------------------------------
------------------------------------------------------------
------------------------------------------------------------
------------------------------------------------------------
------------------------------------------------------------
--------------------------------------------------------
>Guillardia_theta@XP_005826078.1
------------------------------------------------------------
------------------------------------------------------------
------------------------------------------------------------
--------QVKEWTL-KAGL-GGFDIN----------KK--G------------------
--TPEGDM---KVPESLGIVVG-TVHMICV---------IIFQ-----------VYYYT-
-----------------------------------VADAASVWKVKLEEYN--AALA-AT
IFMM-F---L-------------------------GFAD--DVL----------------
--------------------------D------------LRWR--YKLILPT--------
-----IA--SLPLLI---SYA-------------------GST-----------------
-----TVIL---------------------------------------------------
-------------------------------------------P--NPLAAIF-------
-------------------------GRVVE------------------------------
-----------------LG--------------------------ILYKV----YMCLLS
-VFCSNSINILAGINGLEV--GQSYIIACAVII----HN---LMQLS-------------
------------SESGAAHLFSIFFLIPFVATSLALLKHNW-----FPSRVFVGDTFCYF
AGMTFAVVGI-L--GHFS--------------------------KTLLLFFI--------
---------------------------------PQLINFIYSLPQL----LGIV--FCPR
HR-LP------------------------------------RYNLKTK------------
-LL---------------------------------------------------------
-----------------------------EG-----------------------------
------------------------------------------------------------
------------------------QKENLNLVNLT-----L----LIFG-----------
--------P-------------MS---ERSLCVV---LLAFQILCCML-----AFA----
--------IRYSPVAVLFYED---------------------------------------
------------------------------------------------------------
------------------------------------------------------------
------------------------------------------------------------
------------------------------------------------------------
------------------------------------------------------------
------------------------------------------------------------
------------------------------------------------------------
--------------------------------------------------------
>Galdieria_sulphuraria@XP_005706380.1
------------------------------------------------------------
------------------------------------------------------------
-------------------MPLLGFVLPFFAFVVVLLENARLEDCKELAANVVISLLGF-
FVTLRLIPSIKDKFT-EAGL-FGYDIN----------KK--G------------------
--LAQGDK---KIPEAVGLVSA-TIYILCI---------CLLH-----------LFRQS-
---------------------------------------------NNVELY--TAAFASV
TFMV-L---L-------------------------GFAD--DVL----------------
--------------------------N------------LKWR--YKLILPL--------
-----VA--SLPLLV---LYT-------------------GGT-----------------
-----CVLV---------------------------------------------------
-------------------------------------------P---RPLRFL-------
------------------------TKGRSLVE----------------------------
-----------------LG--------------------------ILYYI----YMALLS
-VFCTNAINIYAGINGLEV--GQSVIIALAVLL----HNALQLHPGG-------------
-------NKDNLDLLRQNHLFSIDLILPFYATSLALAYYNW-----YPSKVFVGDTFCYF
AGMTFAMAAI-L--AHFS--------------------------EILLLFFI--------
---------------------------------PQLINFIYSIPQL----IGIV--HCPR
HR-LP------------------------------------RLNGQTG------------
-KL---------------------------------------------------------
-----------------------------EA-----------------------------
------------------------------------------------------------
------------------------IRTNLNLVNLT-----L----WILG-----------
--------P-------------LT---ERQLCIV---LCSFQAFCCAM-----GLF----
--------LRAWALHWL-------------------------------------------
------------------------------------------------------------
------------------------------------------------------------
------------------------------------------------------------
------------------------------------------------------------
------------------------------------------------------------
------------------------------------------------------------
------------------------------------------------------------
--------------------------------------------------------
>Salpingoeca_rosetta@XP_004991031.1
------------------------------------------------------------
------------------------------------------------------------
-------------------------MLADVSGGGGGGGSGSSTTSVVGLALLPVFAAGAW
LGTVRLIPAMAPLLE-RAGI-AGVDLN----------KP---------------------
----GSTK---KIPEAVGVVCG-LVYLVTL---------FLYI-----------PFHFD-
------------------------------SFLLNSDKRDDFPHEKFVEFV--CALL-SI
CCMI-F---L-------------------------GFAD--DVL----------------
--------------------------N------------LAWR--HKLWLPT--------
-----VA--SLPLLM---VYY----------------VNVGST-----------------
-----WVLV---------------------------------------------------
-------------------------------------------P--PFMREWV-------
-------------------------G-GETIN----------------------------
-----------------LG--------------------Y-----L-FYV----YMSMLA
-VFCTNAINIMAGINGVEA--GQSLIIAASLVI----LNIVLSFMGQ-------------
---------------SDHHLISLCLLLPFCGVTAGLLRFNW-----FPSSVFVGDTFCYF
AGMTFAVAAI-L--GHFS--------------------------RTLLLFLA--------
---------------------------------PQTFNFVLSVPQL----FKIV--PCPR
HR-MP------------------------------------RVNARTG------------
-LL---------------------------------------------------------
-----------------------------EP---SVVEVPLKSTSSLGLWCIAVARMVGL
VRVVESTDERLVVTN---------------------------------------------
----------------------------FTVINTV-----L----TIAG-----------
--------P-------------MH---ERNLVMC---ILFIQVVCSVV-----ALA----
--------LRFGVLFV--------------------------------------------
------------------------------------------------------------
------------------------------------------------------------
------------------------------------------------------------
------------------------------------------------------------
------------------------------------------------------------
------------------------------------------------------------
------------------------------------------------------------
--------------------------------------------------------
>Oxytricha_trifallax@EJY83422.1
------------------------------------------------------------
--------------------------------------------MTSDKTLADLQERYNM
DAEIWQNSKRGFPFNIPLNFVVLSAICSPFALSVMLLDFSDKHLRDVIVVTLILSILGY-
IVAHAAIKQFKGNME-TKGL-FGIDLN----------KA--G------------------
--KREEKP---KVPEALGLIIG-IIFLMIT---------IHEQ-----------LLLPT-
------------------------------------------NYKRLVEYN--AGLL-ST
CMAI-L---L-------------------------GFAD--DVL----------------
--------------------------D------------LKWR--HKLVVPT--------
-----IA--TFPILA---AYN-------------------GLT-----------------
-----VVVL-------PKI-----------------------------------------
--------------------------------LR---------P-------VM------G
-------------------------N----TL----------------------------
-----------D-----LG--------------------Y-----L-YYL----YMSMLA
-VFCTNAINIYAGINGIEV--GQSFIIGCFIFI----HN---VIEIYLQPT------PQS
---------------YDQHIFSISVIVPFLFVTLALLQHNK-----FPSRVFVGDTFCYF
AGMTFAVVGI-L--GHFS--------------------------KTMLLFFI--------
---------------------------------PQIFNFILSAPQI----FGFI--HCPR
HR-LP------------------------------------KFNHETY------------
-RM---------------------------------------------------------
-----------------------------EA---VH------------------------
------------------------------------------------------------
--------------------N------HFTNINAF-----L----RVFG-----------
--------P-------------TN---EQQACNS---LLIVQILCCTF-----GLF----
--------IRYFV---ASLLF---------------------------------------
------------------------------------------------------------
------------------------------------------------------------
------------------------------------------------------------
------------------------------------------------------------
------------------------------------------------------------
------------------------------------------------------------
------------------------------------------------------------
--------------------------------------------------------
>Monosiga_brevicollis@XP_001744247.1
------------------------------------------------------------
------------------------------------------------------------
----------MALLPWYQRPDNSLLILGSSIFLLAFAISSVGHY----LASLGLAFVAA-
SLTFRLIPAVSEMFI-KAGL-SGIDLN----------KH--E------------------
----KLKK---KVPEAIGVVAA-TIYLIVI---------FLYI-----------PFHFR-
-----------------------------AYLLVEQQGTDGFPHDKFVAFI--CGLL-SI
CCMI-F---L-------------------------GFAD--DVL----------------
--------------------------N------------LAWR--HKLLLPT--------
-----LA--ALPLLI---VYK----------------VTGGST-----------------
-----TVIL-------PIF-----------------------------------------
--------------------------------AR---------P-------FL------G
-------------------------H----TL----------------------------
-----------D-----LG--------------------V-----L-FYI----YMGMLS
-VFCTNAINILAGVNGIEA--GQSLVIAVSLVV----NS---IIQ--II-G------TEY
---------------HEGHQLALCLLMPFCGVTAALLWHNW-----YPSNVFVGDTFCYF
AGITFAVTGI-L--GHFS--------------------------KTLLLFLM--------
---------------------------------PQIFNFVFSVPQL----FKLI--PCPR
HR-LP------------------------------------KYDQSTG------------
-LL---------------------------------------------------------
-----------------------------TM---SYATFATSSLSRPGRLVLDIVRVTGL
CHVRP-------------------------------------------------------
---------NP-EQPELTDVS------NFTIINLV-----I----KMVG-----------
--------P-------------IH---EEKLTTY---ILMLQVASSVL-----ALA----
--------IRYPF---GNMFFDQPLA----------------------------------
------------------------------------------------------------
------------------------------------------------------------
------------------------------------------------------------
------------------------------------------------------------
------------------------------------------------------------
------------------------------------------------------------
------------------------------------------------------------
--------------------------------------------------------
>Cyanophora_paradoxa@rutgers_Cypara_22926
------------------------------------------------------------
------------------------------------------------------------
-------------MGRLTPAFVFLLAIPLSALGLLVPRVESQQTQRQILYCFVVSILAF-
FGTLRLIPVIAVYTK-KAGL-AGRDIN-KAAPKKSDDAA-SS------------------
--DGPAED---ARPESLGLVCA-TVYIVAT---------IVLQ-----------LFMVI-
------------------------------------------PESALDEYN--AGLT-SV
LLMT-L---L-------------------------GFAD--DVL----------------
--------------------------D------------LPWR--YKIILPA--------
-----FA--TLPLLV---TYS-------------------GST-----------------
-----TVLV---------------------------------------------------
-------------------------------------------P----------------
------------------------------------------------------------
------------------------------------------------------------
------------------------------------------------------------
----------------------------------------------RPLHPFLGASLALG
V----------L------------------------------------------------
------------------------------------------------------------
------------------------------------------------------------
------------------------------------------------------------
-----------------------------YK-----------------------------
------------------------------------------------------------
----------------------------------------V-------------------
-------------------------------------YMGFLAIFCN-------------
------------------------------------------------------------
------------------------------------------------------------
------------------------------------------------------------
------------------------------------------------------------
------------------------------------------------------------
------------------------------------------------------------
------------------------------------------------------------
------------------------------------------------------------
--------------------------------------------------------
>Rhizophagus_irregularis@ESA02322.1
------------------------------------------------------------
------------------------------------------------------------
-------------------------MFITTLIFLFALTIIYNIAHDPLSVSVGFSIIGG-
LITCKLVPEFKESFI-KAKL-TGKDLA----------KD---------------------
----DKEP---PIPECMGVICA-TVYLVCM---------FFFI-----------PFPFM-
----------------------EWFSGKGKISQSEEFHAPTFPHHKLGEFL--AAML-SL
QSMT-F---L-------------------------GFAD--DIF----------------
--------------------------D------------IRWR--HKLFLPA--------
-----IA--SIPILM---VYY----------------VNFGVT-----------------
-----HIVV---------------------------------------------------
-------------------------------------------P---IPLRFI-------
--------------------------FGRIID----------------------------
-----------------LG--------------------------FLYYV----YMSMMA
-IFCTNSINILAGINGVEI--GQSLVIACSIAI----ND---FLFLN-------------
----------DADPAVEAHLFSLYFILPFIGVSFGLIIYNW-----YPSEVFVGDTYCYF
AGMTFAVVGI-L--SHFS--------------------------KTVLLFFI--------
---------------------------------PQIFNFIYSCPQL----FRLV--DCPR
HR-LP------------------------------------RFNPSEN------------
-KLEYSRVKIQKPLKKPASFVLDL------------------------------------
-----------------------------FE-----------------------------
------------------------------------------------------------
----------LLRLVKVDKGETSIEVNNFTLMNLL-----L----LKIG-----------
--------P-------------LH---ERTLAIL---VVVIQILASCL-----SFY----
--------IRYHLVHFFYEVI---------------------------------------
------------------------------------------------------------
------------------------------------------------------------
------------------------------------------------------------
------------------------------------------------------------
------------------------------------------------------------
------------------------------------------------------------
------------------------------------------------------------
--------------------------------------------------------
>Acanthamoeba_castellanii@XP_004356507.1
------------------------------------------------------------
------------------------------------------------------------
----------------------MGSSELLCVALLAGTGAAYYYDVPPVYVSVAMSVVAG-
LLTYLLIPAAAQLFI-NARL-YGIDLS----------KS---------------------
----TTDV---KVAESMGVIVS-AVYMGVM---------FLFI-----------PFPFR-
----------------------------------HWWFNSDFPHHKFEEFM--SALL-SI
CCMI-F---L-------------------------GFAD--DVL----------------
--------------------------N------------LRWR--HKLILPT--------
-----MA--TLPLLM---VYM----------------ANLNST-----------------
-----FILV---------------------------------------------------
-------------------------------------------P--IQLRPFI-------
---------------------------GKVID----------------------------
-----------------LG--------------------------VLYYI----YMGMLA
-VFCTNAINILAGINGIEA--GQSLVIGVSILA----HN---LLQLH-------------
----------LGEGNPDAHYFSLYLIIPFIAVTAALLKHNW-----YPSRVFVGDTFCYF
AGMTFAVVGI-L--GHFS--------------------------KTMLLFFI--------
---------------------------------PQVLNFLYSVPQL----FHFI--PCPR
HR-LP------------------------------------KYNRKTD------------
-KLEMSRTVFKYEELSTLGKVFYNLLTK--------------------------------
-----------------------------FR-----------------------------
------------------------------------------------------------
------------LAHVKIGKDGVIEMNNLTIINFV-----L----MLVG-----------
--------P-------------TH---ERNLTVI---MLLLQVLCTLI-----AFG----
--------IRYQLVKLVFDVDQ--------------------------------------
------------------------------------------------------------
------------------------------------------------------------
------------------------------------------------------------
------------------------------------------------------------
------------------------------------------------------------
------------------------------------------------------------
------------------------------------------------------------
--------------------------------------------------------
>Mus_musculus@ensembl_ENSMUSP00000056282
------------------------------------------------------------
------------------------------------------------------------
-----------------------------------MWAFPELPLPLPLLVNLIGSLLGF-
VATVTLIPAFRSHFI-AARL-CGQDLN----------KL--S------------------
------QQ---QIPESQGVISG-AVFLIIL---------FCFI-----------PFPFL-
-------------------------------NCFVEEQCKAFPHHEFVALI--GALL-AI
CCMI-F---L-------------------------GFAD--DVL----------------
--------------------------N------------LRWR--HKLLLPT--------
-----AA--SLPLLM---VYF----------------TNFGNT-----------------
-----TIVV---------------------------------------------------
-------------------------------------------P---KPFRWI-------
--------------------------LGLHLD----------------------------
-----------------LG--------------------------ILYYV----YMGLLA
-VFCTNAINILAGINGLEA--GQSLVISASIIV----FN---LVELE-------------
------------GDYRDDHIFSLYFMIPFFFTTLGLLYHNW-----YPSRVFVGDTFCYF
AGMTFAVVGI-L--GHFS--------------------------KTMLLFFM--------
---------------------------------PQVFNFLYSLPQL----FHII--PCPR
HR-MP------------------------------------RLNAKTGKLEMSYSKFKTK
NLS---------------------------------------------------------
-----------------------------FL-----------------------------
---------------------------------------------------------GTF
ILKVAENLRLVTVHQGESEDGAFTECNNMTLINLL-----L----KVFG-----------
--------P-------------IH---ERNLTLL---LLLLQVLSSAA-----TFS----
--------IRYQLVRLFYDV----------------------------------------
------------------------------------------------------------
------------------------------------------------------------
------------------------------------------------------------
------------------------------------------------------------
------------------------------------------------------------
------------------------------------------------------------
------------------------------------------------------------
--------------------------------------------------------
>Trichoplax_adhaerens@XP_002108838.1
------------------------------------------------------------
------------------------------------------------------------
------------------------------------MIDVPDPI----IINAFASVIAL-
ITTVISIPGARRLFI-QAGL-HGRDLN----------KT--S------------------
------DE---KVAESLGVVCG-CAFLITV---------FIFI-----------PIPYI-
-------------------------------ALWLERGKYTFPHHEFVEHI--SALL-SI
CCMI-L---L-------------------------GFSD--DVL----------------
--------------------------N------------LRWR--HKLILPT--------
-----IA--SLPLLM---VYL----------------VNFGST-----------------
-----TIIV---------------------------------------------------
-------------------------------------------P--KILHAYV-------
-------------------------GNDLN------------------------------
-----------------LG--------------------------FLYYV----YMGMLA
-VFCTNAINIYAGINGIEA--GQSLVIGLSVMT----FN---IIELN-------------
------------GASPDAHRFSLYFIMPFCAVTAALLFHNW-----YPSRVFVGDTFCYF
AGMTFAVVAI-L--GHFS--------------------------KTMLLFFI--------
---------------------------------PQIFNFLYSCPQL----FGLV--HCPR
HR-LP------------------------------------KFNPKTG------------
-LLGMSFAHFKSKDLNFLGRLCLRL-----------------------------------
-----------------------------FR-----------------------------
------------------------------------------------------------
------LFGLLHVEESNGEGKEYMQVNNLTIINLL-----L----KYIG-----------
--------P-------------TR---EPVLTTY---LLIIQVLCSGL-----AFL----
--------IRYKIAGIFYDIVV--------------------------------------
------------------------------------------------------------
------------------------------------------------------------
------------------------------------------------------------
------------------------------------------------------------
------------------------------------------------------------
------------------------------------------------------------
------------------------------------------------------------
--------------------------------------------------------
>Hydra_magnipapillata@metazome_15597355
------------------------------------------------------------
------------------------------------------------------------
------------------------------------------------------------
--------------------------------------M---------------------
------------------------------------------------------------
-------------------------------------------------------IL---
---------L-------------------------GFAD--DVL----------------
--------------------------D------------LQWR--YKLILPT--------
-----IA--SLPLLM---VYF----------------VNFGST-----------------
-----TVVV---------------------------------------------------
-------------------------------------------P--SPMRFWL-------
---------------------------GLHLN----------------------------
-----------------LG--------------------------VFYYI----YMGMLA
-VFCTNAINILAGVNGLET--GQSLVIGLSILL----FN---FMELS-------------
------------GDSWKRHLFSLYFILPYCFVSTALLFYNW-----YPSEVFVGDTFCYF
SGMTFAVVAI-L--GHFS--------------------------KTMLLFFL--------
---------------------------------PQIFNFLYSIPQL--------------
------------------------------------------------------------
------------------------------------------------------------
-----------------------------FR-----------------------------
------------------------------------------------------------
----------------------------------------F-----IPC-----------
---------------------------PRHRLPX--------------------------
------------------------------------------------------------
------------------------------------------------------------
------------------------------------------------------------
------------------------------------------------------------
------------------------------------------------------------
------------------------------------------------------------
------------------------------------------------------------
------------------------------------------------------------
--------------------------------------------------------
>Gallionella_capsiferriformans_ES-2@ADL56817.1
------------------------------------------------------------
------------------------------------------------------------
---------------------------------------------MNHYPPVISALVTL-
LLTLILTLS-------KHGTIQDIPNE----------RS-LH------------------
------DT---PVPRTGGIALM-AGILAGW---------VLLF-----------------
------------------------------------------------KFWQWWIVL-PM
LGLF-V---L-------------------------SLVD--DVR----------------
--------------------------G------------LPPK--TRLIGHF--------
-----IA--AAMVLI-----------------------GAGIS-----------------
------------------------------------------------------------
---------------------------------------------------WI-------
------------------------------------------------------------
-----------------------------------------------WMV----PVLLYI
-VWMTNLYNFMDGSDGMAG--GMALFGFSFYGV----GG---LMAGN-------------
------------------EAFAMMNF-SVGAASLGFLYHNF-----HPARVFLGDAGSIP
LGFLASAFGV-W--GWQS---------------------GYWPAWFPVLVFS--------
---------------------------------PFAMDATLTLFKR----A--------R
NKEKL-------------------------------------------------------
-SE---------------------------------------------------------
-----------------------------AH-----------------------------
------------------------------------------------------------
----------------------------RSHYYQR-----L-----VQL-----------
--------G-------------WG---HRNTAIA---EYFLMIAAGVS-----ALFALSL
DAKGQGNLLAWWGVIYLGLSMWIDRRWRKYQEEDNNAA----------------------
------------------------------------------------------------
------------------------------------------------------------
------------------------------------------------------------
------------------------------------------------------------
------------------------------------------------------------
------------------------------------------------------------
------------------------------------------------------------
--------------------------------------------------------
>Sulfurimonas_autotrophica_DSM_16294@ADN09534.1
------------------------------------------------------------
------------------------------------------------------------
------------------------------------------------MIYVALFLLSF-
VLTYFIKNYAIKKSL------VAEVNE----------RS-SH------------------
------SA---PTPHGGGIAVA-VTWFIGI---------SYLF-----------------
-----------------------------------------FAHSIDSSFY--YALM-AG
ALLA-V---V-------------------------SYID--DLY----------------
--------------------------E------------LSAK--VRLLTQA--------
-----LVATFGLYFL------------------------GGFE-----------------
-----RLDL---------------------------------------------------
---------------------------------------------------FF-------
------------------------------------------------------------
-----------------FT--------------------------IESPIITNVFAFFMI
-IWFINLYNFLDGIDGYAG--SEAVFLGLAGFI---------LFGGA-------------
------------------------HFLVLVFAVLGFLVWNW-----HRAKIFMGDVGSTL
LGYTVAIFTIYY--ANQD----------------------AANLWIWLILFG--------
---------------------------------LFWFDATLTLFRR--------------
YRNDE-------------------------------------------------------
-KL---------------------------------------------------------
-----------------------------SQ---AH------------------------
------------------------------------------------------------
----------------------------RKHAYQR-----L-----NQS-----------
--------G-------------WA---HDKVVIS---AMGVNAVLFGLVYFISNVF----
--------VAFVLSVVLLYGVVRYVDGKKGF-----------------------------
------------------------------------------------------------
------------------------------------------------------------
------------------------------------------------------------
------------------------------------------------------------
------------------------------------------------------------
------------------------------------------------------------
------------------------------------------------------------
--------------------------------------------------------
>Nitrosococcus_halophilus_Nc_4@ADE13883.1
------------------------------------------------------------
------------------------------------------------------------
-------------------------------------------------------MAFF-
FLSLGLVGCFRRYAL-GKGL-MDVPNA----------RS-SH------------------
------QL---PTPRGGGMVFV-GLWLVTV---------LLTW-----------ASGEL-
---------------------------------------------SSNAAL--FLLPGGI
LVAG-----I-------------------------GYGD--DLY----------------
--------------------------D------------LSPL--WRALVHL--------
-----IAAVIAVYFL---WAR-----------------EANPD-----------------
-----WEIF---------------------------------------------------
-------------------------------------------S-------WQ-------
-------------------------G----------------------------------
-----------------LG--------------------------VLSAL----VAIVWS
-I---NLFNFMDGTDGLAA--MEACFVFSAGGG---------WLWQA-------------
----------------GAYGYA-YLAWVLVAVVAGFLVWNW-----PPARIFMGDGGSSF
LGFLIAAFAL-A--GHIC---------------------WDIPVLLWMMVYG--------
---------------------------------VFWFDATVTLLRR--------------
-------------------------------------------ILAGE------------
-RW---------------------------------------------------------
-----------------------------YS---AH------------------------
------------------------------------------------------------
----------------------------RSHAYQR-----L-----HQA-----------
--------G-------------WS---HRKVLLA---ISGVNTGLVAA-----ALWASAN
RETLPWVFLATLMFLGVAYVGVERLCPMYPKE----------------------------
------------------------------------------------------------
------------------------------------------------------------
------------------------------------------------------------
------------------------------------------------------------
------------------------------------------------------------
------------------------------------------------------------
------------------------------------------------------------
--------------------------------------------------------
>Desulfarculus_baarsii_DSM_2075@ADK86345.1
------------------------------------------------------------
------------------------------------------------------------
----------------------------------------MTRPPADIAWLTAITVTVA-
VVSAGGAALLRRYAL-AKGM-IDVPGR----------RS-SH------------------
------TV---PTPRGGGLAGV-LAWLMAV---------AAFW-----------TWLGL-
-----------------------------------------------DEAWAGALLLGGG
PCLA-----A-------------------------GWLE--DRR----------------
--------------------------G------------LPIG--ARLSLHV--------
-----LA--ALAALW---FAG-------------------GPP-----------------
-----VLEL---------------------------------------------------
-------------------------------------------G----------------
-------------------------G----------------------------------
-----------------LR--------------------------LEAWPWGWALAVVGL
-CWFVNLFNFMDGIDGIAS--LQAICGGGALGL----ML---ALGGM-------------
-------------------WPPAFCAWALAAAAAGFLLLNR-----PPAKIFMGDAGSYG
FGFGLAALGL-L--AAVR---------------------GGAPLAAVIILQM--------
---------------------------------AFLFDATLTLLRR-------------L
LR--------------------------------------------GE------------
-AV---------------------------------------------------------
-----------------------------HR-----------------------------
------------------------------------------------------------
--------------------------AHREHYYQR-----A-----VRA-----------
--------G-------------LS---HGQVDLA---VLAINAALIGL-----ALAVYFR
PGLWPPALALALAIVGAACWAVTGLERRAASPAGRPRLER--------------------
------------------------------------------------------------
------------------------------------------------------------
------------------------------------------------------------
------------------------------------------------------------
------------------------------------------------------------
------------------------------------------------------------
------------------------------------------------------------
--------------------------------------------------------
>Azoarcus_sp._KH32C@WP_015437343.1
------------------------------------------------------------
------------------------------------------------------------
-----------------------------------------------MTDFVWLLTLAA-
IFAGGMTWGLRRYAL-ARSL-MDIPNA----------RS-SH------------------
------SV---PTPRGGGVAIV-LTFLCAV---------SILT-----------FLGRA-
---------------------------------------------EPSGSW--AILG-AG
VLVA-V---V-------------------------GFID--DHR----------------
--------------------------H------------LAAR--WRLLAHF--------
-----VAAAWALVLL------------------------DGAP-----------------
-----RLDW-------FGT-----------------------------------------
-------------------------------------------P-------MD-------
------------------------------------------------------------
-----------------FG--------------------W-----V-GAT----FAAVYL
-VWLLNLYNFMDGIDGIAS--VEAICVCVGGAL----LY---FLGGR-------------
------------------PDLMFLPL-VLAAAVGGFLYWNF-----PPAKIFMGDAGSGF
LGIVLGTLSIQA--AWVS----------------------PAWLWSWLILLG--------
---------------------------------VFIVDATWTLLRR-------------L
CR--------------------------------------------GE------------
-RV---------------------------------------------------------
-----------------------------YE---AH------------------------
------------------------------------------------------------
----------------------------RSHAYQH-----AAQRWGRHL-----------
--------P------------------VTLAVAAINMFWLLPISLCVGAGLLDGVVAIAI
AYAPLLAIAIALRAGEAADSIR--------------------------------------
------------------------------------------------------------
------------------------------------------------------------
------------------------------------------------------------
------------------------------------------------------------
------------------------------------------------------------
------------------------------------------------------------
------------------------------------------------------------
--------------------------------------------------------
>Pseudomonas_aeruginosa@LPS-wbpL-EC:2.4.1.-
------------------------------------------------------------
------------------------------------------------------------
-----------------------------------------------MMIWMIACLVVL-
LFSFVATWGLRRYAL-ATKL-MDVPNA----------RS-SH------------------
------SQ---PTPRGGGVAIV-LVFLAAL---------VWML-----------------
------------------------------------------SAGSISGGWGGAMLG-AG
SGVA-L---L-------------------------GFLD--DHG----------------
--------------------------H------------IAAR--WRLLGHF--------
-----SA---AIWIL---LWT------------------GGFP-----------------
-----PLDV-------VGH-----------------------------------------
-------------------------------------------A----------------
------------------------------------------------------------
---------V-D-----LG--------------------W-----L-GHV----LAVFYL
-VWVLNLYNFMDGIDGIASVEAIGVCVGGALIY---------WLTGH-------------
------------------VAMVGIPL-LLACAVAGFLIWNF-----PPARIFMGDAGSGF
LGMVIGALAI-Q--AAWT---------------------APSLFWCWLILLG--------
---------------------------------VFIVDATYTLIRR----IARGEKFYEA
HR-SH------------------------------------AYQFASR------------
-RY---------------------------------------------------------
------------------------------------------------------------
------------------------------------------------------------
----------------------------ASHLRVT-----LGVLAINTL-----------
----------------------WL---LPLALMV-----ALGWISGFI-----GIL----
--------VAYAPLCLLAVGYKAGSLEKS-------------------------------
------------------------------------------------------------
------------------------------------------------------------
------------------------------------------------------------
------------------------------------------------------------
------------------------------------------------------------
------------------------------------------------------------
------------------------------------------------------------
--------------------------------------------------------
>Blastopirellula_marina_DSM_3645@EAQ81557.1
------------------------------------------------------------
------------------------------------------------------------
-----------------------------------------------MSIAISIMTISL-
LVALLVTPLVAKLAY-RFDM-LDRPDGH---------RK-LH------------------
------SK---VTPLGGGMAVL-IGYGAAL---------GLIY-----------YYCLT-
----------------------------------------QPIEGFDTQSL--FGLIAAT
LVVA-V---T-------------------------GVID--DKW----------------
--------------------------G------------IRGR--QKLAGQA--------
-----LA--AITAVA---FGL-------------------QIQ-----------------
-----SIEL-------FGV-----------------------------------------
-------------------------------------------P-------IQ-------
------------------------------------------------------------
-----------------LG--------------------------VLAIP----FTMGWL
-VVTTNALNLIDGVDGLAT--TLGIIYCMAFAV----MA---WLTGH-------------
-------------------LFDAFCGLALAGSLAGFAAFNL-----PPARIFLGDAGSML
IGFTLGILSI-R--SCLK-------------------GPTSFAMVGPCLVLA--------
---------------------------------IPAFDVCMAVLRR-------------K
LT--------------------------------------------GR------------
-SI---------------------------------------------------------
-----------------------------YA---TD------------------------
------------------------------------------------------------
----------------------------RGHLHHV-----L-----QRL-----------
--------N-------------YG---PRRTVLF---VGGLAVICSVA-----AIVSVFT
QNEWLAAFVLLSILAGLVLSRTFGFHECKLLLTRISRVGGSLLTLRSSEPGDALPIVTQM
NGRLEWERLWSALVEFSQVCGIQTIQFNVSSPSIGEEYHACWESPHKLSVEHRQWKTEIP
LFADDINVGQLVLTGQALDGATFLWLSELLEGLKPFELQMRDLLEMDRVDEQDLAASTSI
VRPKNQSASTV-------------------------------------------------
------------------------------------------------------------
------------------------------------------------------------
------------------------------------------------------------
------------------------------------------------------------
--------------------------------------------------------
>Methanopyrus_kandleri_AV19@NP_614037.1
------------------------------------------------------------
------------------------------------------------------------
-------------------------------------------------MIIETFTLST-
VTSAVTVGLLRKYMR-EANV-VDRPIV----------TE--H------------------
----AHKS---GMPIMGGLGIL-LGTASGP---------LLAS-----------------
-----------------------------------------------IQAL--PPIA-SA
LPMM-V---L-------------------------GIVD--DLL----------------
--------------------------G------------LQVEEFQKVVRNV--------
---SNRPIELGRLILQPGEEARVATEKAKRDLKRILEEDPDAIEIVGEVPIKKELSEREK
LALQTGAAL-------FVL-----------------------------------------
-------------------------------------------PIVPATWLWI-------
-------------------------PKVGVWN----------------------------
-----------------LS--------------------------YLFYP----VAVFGI
-VGATNAVNLIDGMDGLAA--GLLFLASLACSG----VC---LGQGQ-------------
--------------LPGAAFFA-----SLAGASLGFLFHNR-----YPAKIFMGDTGSCF
LGAAYAAGAL-Y--YKIE--------------------------IPAMIALG--------
---------------------------------VPVLSTLISLLHR----AGVI------
------------------------------------------------------------
-RL---------------------------------------------------------
------------------------------------------------------------
------------------------------------------------------------
---------------------------AVEPLHHH-----I----QYKY-----------
--------D-------------LP---EPVVVAL---HWTAGAVFAAV-----AL-----
--------WISVG-----------------------------------------------
------------------------------------------------------------
------------------------------------------------------------
------------------------------------------------------------
------------------------------------------------------------
------------------------------------------------------------
------------------------------------------------------------
------------------------------------------------------------
--------------------------------------------------------
>Methanosphaera_stadtmanae@WP_011406794.1
------------------------------------------------------------
------------------------------------------------------------
---------------------------------------------MIGQVDVLIFALTI-
IVTALFTAVVRRELL-VADI-RDNPII----------SE--H------------------
----RQKS---GTPTMGGFGILIGVSVMAL---------FLFD-----------WHSTS-
------------------------------------------------YLL--ITVI-MM
VVAG-I---F-------------------------GMFD--DLL----------------
--------------------------G------------FKVKEYQKVVRND--------
-----GD---KPVSI---GLLTLEPGEEARIASEKAKADYNKIVEQEHKLTLIDEIPIKS
ETTESEKII-----TQFVV-----------------------------------------
-------------------------------------------ACFVILPGFL-------
------------------------------------------------------------
---------PTSVSGFELG--------------------------ILMIP----LALFAI
-IGSINSVNLIDGMDGLAA--GIIAIASIASAL---------YANVT-------------
-----------------TGSVAALPFIIIAGACVGFLVLNH-----YPAKIFMGDTGSYA
LGTGYMTAAL-L--GNSL--------------------------IFSIIALA--------
---------------------------------VPIVSVIISLLHR-------------S
HI----------------------------------------------------------
-IT---------------------------------------------------------
-----------------------------LP-----------------------------
------------------------------------------------------------
----------------------------VEPLHHT-----L-----NYH-----------
--------G-------------MS---EQKIILL---YWTVTLVVSII-----ALF----
--------LFGII-----------------------------------------------
------------------------------------------------------------
------------------------------------------------------------
------------------------------------------------------------
------------------------------------------------------------
------------------------------------------------------------
------------------------------------------------------------
------------------------------------------------------------
--------------------------------------------------------
>Methanothermus_fervidus_DSM_2088@YP_004004322.1
------------------------------------------------------------
------------------------------------------------------------
---------------------------------------------------MFILILAF-
VLTVIFTYILKKILL-EAEI-VDKPIV----------TEHKH------------------
------KI---GTPTMGGLGFLLTASMVAM---------VLGD-----------------
-----------------------------------------------RHLN--LIVL-TM
VIAG-I---I-------------------------GALD--DLL----------------
--------------------------G------------LSIKEKQKIVKNI-------S
SEVVELGRLNLQPSEEARVATKKAKQDFKKLMAEKKIKVVGEVPIKKEFTEKQKIMLQCI
PGIFLALSF---------------------------------------------------
---------------------------------------------------GV-------
-------------------------GSIFGYF----------------------------
-----------------LG--------------------------FLTIP----IVIFGV
-LGAINAINLIDGMDGMAA--GIIAISSLFCAF---------YSSMK-------------
-------------------GLHSSAFLMLSGISLGFLVFNR-----FPASIFMGDVGSFA
LGAGYAAAVM-M--NDII--------------------------YYGVLAIA--------
---------------------------------VPIVSVIISLMHR--------------
ANIIK-------------------------------------------------------
------------------------------------------------------------
-----------------------------LP-----------------------------
------------------------------------------------------------
----------------------------VEPLHHT-----L-----HYK-----------
--------G-------------LS---EKTIVIT---YWLITFVLCSV-----GLI----
--------MYNLGLFP--------------------------------------------
------------------------------------------------------------
------------------------------------------------------------
------------------------------------------------------------
------------------------------------------------------------
------------------------------------------------------------
------------------------------------------------------------
------------------------------------------------------------
--------------------------------------------------------
>Methanobrevibacter_ruminantium@WP_012955842.1
------------------------------------------------------------
------------------------------------------------------------
-----------------------------------------MDL----NYIIVLFVLTF-
LATVAFTYFVRHTLR-DADV-SDSPIV----------SE--H------------------
----RHKA---GTPTMGGIAFL-FAILFIV---------SIYY-----------------
------------------------------------------------RNT--NILI-AS
FIML-TGGVM-------------------------GLLD--DLL----------------
--------------------------G------------LKIKEYQKVVKNV--------
------SDSVVPIGL---LDLGPGEEARVTTDKAKKQVYGYVDEGKLEIVAEIPIKYEPS
EKTKIIVQL------LPGL-----------------------------------------
---------------------------------------------------FL-------
-------------------------ALTGVVT----------------------------
-----------TLGGFTLG--------------------------ILAYP----ICIIAI
-LGSINSINLIDGMDGLAA--GIVAIASFSCCI----YA---YICGN-------------
-------------------MDMIPAFAILTGICLGFLVFNR-----YPASIFMGDTGSFV
LGTGYAVAVI-L--GDIP--------------------------YFGVLALA--------
---------------------------------VPIVSVIISLMHR-------------A
HI----------------------------------------------------------
-IN---------------------------------------------------------
-----------------------------LP-----------------------------
------------------------------------------------------------
----------------------------VEPLHHT-----L-----NYK-----------
--------G-------------IS---EVKIVLS---YWLLTVLVCAI-----GIL----
--------AKLYIFA---------------------------------------------
------------------------------------------------------------
------------------------------------------------------------
------------------------------------------------------------
------------------------------------------------------------
------------------------------------------------------------
------------------------------------------------------------
------------------------------------------------------------
--------------------------------------------------------
>Methanothermobacter_thermautotrophicus@WP_010876374.1
------------------------------------------------------------
------------------------------------------------------------
-----------------------------------------------MMEFLMVFIIST-
VSAAVFTLFIRNILR-SADI-GDKPIV----------TE--H------------------
----SHKA---GTPTMGGLGML-LALLLVT---------VLYR-----------------
----------------------------------------------NNPYL--VLTSLIV
LTAA-I---V-------------------------GLLD--DLL----------------
--------------------------G------------LKVKEVQRIIRNV--------
--SEGPLEVGQLVLK---PGEEARAATDKAKRDVEALLSEGLVEVVGEAPIKNEVSEGEK
ILAQLLIGV---------------------------------------------------
---------------------------------------------------FL-------
-------------------VLSGAVGKLGGFY----------------------------
-----------------LG--------------------------LAAAP----IAIAGM
-VGAINAVNLIDGMDGMAA--GIMLIASLSCAI----FL---GLSGQ-------------
----------------------ALPFLALAGMCAGFLVFNR-----HPASIFMGDTGSFA
LGAGYATAVM-L--TDTV--------------------------YFGVLAIA--------
---------------------------------VPVVSVIVSLLHR--------------
AGVIR-------------------------------------------------------
------------------------------------------------------------
-----------------------------LP-----------------------------
------------------------------------------------------------
----------------------------VEPLHHT-----L-----HYR-----------
--------G-------------MS---ERRIVLL---YWLITLIVCAL-----GLY----
--------MTGSIL----------------------------------------------
------------------------------------------------------------
------------------------------------------------------------
------------------------------------------------------------
------------------------------------------------------------
------------------------------------------------------------
------------------------------------------------------------
------------------------------------------------------------
--------------------------------------------------------
>Methanobacterium_formicicum_DSM_3637@EKF85153.1
------------------------------------------------------------
------------------------------------------------------------
----------------------------------------MSNT----ETLILTLILTF-
LATIFFTYFVRKILK-DADV-TDSPIV----------TE--H------------------
----KHKT---GTPTMGGLAML-LGAALAA---------AVYF-----------------
---------------------------------------------NEKNLV--LTVL-IM
LSSG-L---V-------------------------GLLD--DLL----------------
--------------------------G------------LKIKEVQKVARNI--------
-----ST---NPITI---GRLTLKPGEEARVATEKARSDLPDLLDDGKVEITGETPIKTE
GKERDKILA----QIVIGV-----------------------------------------
---------------------------------------------------FL-------
-------------------------AATGAVS----------------------------
----------SAVLGFEAG--------------------I-----F-IIP----VVIFGI
-IGSINSVNLIDGMDGLAA--GILTIASASCAI----FS---IITGN-------------
-------------------PTAAMPFAVLTGVSAGFLVFNH-----YPASIIMGDTGSFA
LGAGYITAGF-L--GDVI--------------------------YFAVIALA--------
---------------------------------IPIISVIVSLMHR-------------S
HI----------------------------------------------------------
-IK---------------------------------------------------------
-----------------------------LP-----------------------------
------------------------------------------------------------
----------------------------VEPLHHT-----L-----NYK-----------
--------G-------------LS---EKKIIVL---YWSITLIICVA-----AIL----
--------TYQFIL----------------------------------------------
------------------------------------------------------------
------------------------------------------------------------
------------------------------------------------------------
------------------------------------------------------------
------------------------------------------------------------
------------------------------------------------------------
------------------------------------------------------------
--------------------------------------------------------
>Methanobacterium_paludis@YP_004519272.1
------------------------------------------------------------
------------------------------------------------------------
----------------------------------------MSNI----QIGFFIFIIAF-
LSTLFFTLFMRKVLK-YADV-RDNPIV----------TE--H------------------
----RYKA---GTPTMGGLAIL-LGVLLAA---------CVYF-----------------
---------------------------------------------TDKNLI--LTVM-IM
MTAG-L---I-------------------------GLVD--DLI----------------
--------------------------G------------LKTKEFQKLIRNI--------
----SSEPIEIGRLT---LKTGENARVTTPKAKEDFKKLLEEKKIEIIDEVPIKKEVKEN
EKIFAQILI---------------------------------------------------
-------------------------------------------S-------LF-------
-----------------LVASGAVSTSVMGFN----------------------------
-----------------IG--------------------------LFVIP----VVIFGI
-VGSINAVNLIDGMDGLAA--GIIAIASVACAI----FS---ISTGN-------------
-------------------VDGSIPFIVIAGACFGFLVFNK-----YPATIFMGDTGSFA
LGAGYITAAF-L--GNVI--------------------------YFAVIALA--------
---------------------------------VPIISVVVSLMHR-------------A
HI----------------------------------------------------------
-IK---------------------------------------------------------
-----------------------------LP-----------------------------
------------------------------------------------------------
----------------------------VEPLHHT-----L-----NYK-----------
--------G-------------LS---EKKIIAL---YWGLTLIICAA-----AIY----
--------LYHAI-----------------------------------------------
------------------------------------------------------------
------------------------------------------------------------
------------------------------------------------------------
------------------------------------------------------------
------------------------------------------------------------
------------------------------------------------------------
------------------------------------------------------------
--------------------------------------------------------
>Syntrophus_aciditrophicus@WP_011416345.1
------------------------------------------------------------
------------------------------------------------------------
------------------------------------------------MPILFAFILSL-
IVTIVLIPVLISGAK-RTSA-YDLPGE----------RK-VH------------------
------TH---PVPRIGGVAMA-VGAFVPI---------LLYG-----------------
--------------------------------------------NQEAAAW--PFLAGAA
VLVA-F-----------------------------GLID--DLI----------------
--------------------------G------------MHWK--IKFAGQI--------
-----IA---ALVVV---LY----------------------G-----------------
-----GLRI-------THL-----------------------------------------
-------------------------------------------G-------SL-------
-------------------------Q--PDSL----------------------------
---------V-L-----TE---------------W----------I-GAF----LAVFAI
-VGVTNAINLADGLDGLAG--GLTLLMLLCIGF----LA---WKGQD-------------
------------------LFIVLACA-ALSGAIFGFLRYNT-----YPATIFMGDTGSQL
LGFSAVCLSL-A--LTQG-------------------NKALSPILPLLIIGGPILDTVTV
MVSRIAEGRSPFSADKGHFHHRLMGLGFYHTEAVFVLYVVQSLLVL----A--------A
YR-FRFYSEWLLLGGYLAFSALFLIVLHRAEASGWNVRQFTGIDRVKR------------
-RLRQLREGGIFIRLVFEPLRITIICLLVLLAFLSREIPGYFALFTAAGAAVLTGSWFFF
RKQTPWILTTLLYLSIPFLLYFAETSPVPWM-----------------------------
------------------------------------------------------------
----------------------------QGTLHYL-----Y-----ELSFLLVAALGFLT
LRLTRRRQG-------------FR---TNTMDYL---LLFITLVLVFLPELRKAFG----
--------LLGVKTILLFFTLEIILGE---------------------------------
--IRRQFGKLTLLTVFVLSVVALRGI----------------------------------
------------------------------------------------------------
------------------------------------------------------------
------------------------------------------------------------
------------------------------------------------------------
------------------------------------------------------------
------------------------------------------------------------
--------------------------------------------------------
>Oryza_sativa@ensembl-plants_BGIOSGA002984
-------------------------------------MASPPSAPSSSAAAAARAAPHRP
RLRSRRSLRPPPQPQPRVLPSSVACRSSALRDFQFRNISTRPTSRRDVLPVASAFDEDLG
DFSLVHADGDDPLEVVVYSSESDWSDEEVVLNPTSDVELPLKSKSRFEGVEVLSALAGF-
LFAPVADNMKIHHFR-RRGK-LMSPFY----------RK---------------------
-----------PTPAMGGLFFVPIGIFVAR---------RQVG-----------------
---------------------------------------------SSTGVN--GAAI-IT
LIFA-M---V-------------------------GFLD--DISNLVMDCNRK-------
---------------------------------------IPHW--MRLFVQI--------
-----VA---GIYLS---IWL---------------SSTNIST-----------------
-----PYNT------KFLV-----------------------------------------
-------------------------------------------P----------------
------------------------------LP----------------------------
---------P-P-----LG---------------LAFIGK-----I-YLV----LAAICS
-LSMGTGVTLVDHLDGLAG--GVAALALAGLSV----AS---LPICS-------------
-------------------EMSVFGA-SMSGACTGFLFHNR-----YRASIVMGRVGSFA
LGGAIATIAA-C----SG-------------------MF-----IPMFIACS--------
---------------------------------IFLLELLLVIFQV----P--------F
QM-AK-----------------------------------KHFLGTNR------------
-YP---------------------------------------------------------
-----------------------------LR-----------------------------
------------------------------------------------------------
----------------------------ILPSYYF-----L-----KSW-----------
--------G-------------IK---EPYIVAG---AYIISCLLTAFA----GYL----
--------GLVSA-----------------------------------------------
------------------------------------------------------------
------------------------------------------------------------
------------------------------------------------------------
------------------------------------------------------------
------------------------------------------------------------
------------------------------------------------------------
------------------------------------------------------------
--------------------------------------------------------
>Eubacterium_sp._CAG841@WP_022417984.1
------------------------------------------------------------
------------------------------------------------------------
----------------------------------------------MTLYLISVLAVSA-
VCTAVLGKIFIPVLM-SKK--IGQPVKEIG-------PR-WH------------------
----KCKD---GTPTMGGLFFI-AGTALSL---------VISF-----------FFLGK-
--------------------------------------------EEILKLW--ICYG-FT
FLSG-M---V-------------------------GIID--DSKKLF----EH-------
----------------------KND-G------------IRAY--QKVLLQA--------
-----VI---ASLFL---LVF------------------EKSF-----------------
-----GLCK------TLYI-----------------------------------------
-------------------------------------------P-------FF-------
-------------------------G----AE----------------------------
---------L-Q-----IG---------------F----------W-FYI----FFVAFF
-IFTSNSVNLTDGIDGLAS--SVTAAVCVFFTV----KA---LLQGQ-------------
------------------RVGAVLAI-SVFGGCIGFLVYNA-----HPARVFMGDTGSLF
LGGAVVTLSL-L----TE-------------------DP-----LILVIVGI--------
---------------------------------VYFIEAFSVILQV----G--------Y
FK-IS----------------------------------------HGK------------
-RL---------------------------------------------------------
-----------------------------FR-----------------------------
------------------------------------------------------------
----------------------------MSPLHHH-----F-----ELC-----------
--------G-------------WS---EGKIVLV---AVSVTVIMSVI------------
--------SYFFE-----------------------------------------------
------------------------------------------------------------
------------------------------------------------------------
------------------------------------------------------------
------------------------------------------------------------
------------------------------------------------------------
------------------------------------------------------------
------------------------------------------------------------
--------------------------------------------------------
>Micromonas_pusilla@XP_003057670.1
------------------------------------------------------------
------------------------------------------------------------
------------------------------------------------------------
-----------QPVR-EEGP-RGHLTG--------------A------------------
------KS---TTPTLGGLAFVPAGCVTAM---------AFTT-----------FADPV-
------------------------------------------------VVA--TCLT-TL
GFLS-----I-------------------------GAFD--DVQKLLSKNNAR-------
--------------------------G------------LSPY--AKLGLQS--------
-----AV--ATSFVA---WLS------------SGVAAPPPST-----------------
-----AVAL---------------------------------------------------
------------------------------------------GP-------WM-------
-------------------------G-AWSVV----------------------------
-----------D-----LG--------------------S-----L-FWA----LSAFAM
-VSESNAVNITDGLDGLAA--ATAAIALVGTGI---------ALVAS-------------
----------------GQSELAAFSI-SLGGAAAGFLVVNR-----HPADMFMGDAGSLA
LGGALGAVAA-AAGGAAT--------------------------LPLVVTTA--------
---------------------------------VFIAETVSVIAQV----S--------W
FKWTK------------------------------------KKTGQGE------------
-RL---------------------------------------------------------
-----------------------------LR-----------------------------
------------------------------------------------------------
----------------------------MAPLHHH-----L-----ELG-----------
--------G-------------WG---ELKVVAT---LTACAGACAVL------------
------------------------------------------------------------
------------------------------------------------------------
------------------------------------------------------------
------------------------------------------------------------
------------------------------------------------------------
------------------------------------------------------------
------------------------------------------------------------
------------------------------------------------------------
--------------------------------------------------------
>Gloeocapsa_sp._PCC_73106@WP_006527165.1
------------------------------------------------------------
------------------------------------------------------------
----------------MNIKSLTTPSGVTLLILLALGLGLVAIILPLTTITLYSLLASA-
VISAGLGYLVVPILS-KLK--AGQIIQ-TDGP-----PT--H------------------
----QQKA---GTPTMGGIFFIPVAIIVSL---------IIAP-----------------
---------------------------------------------TTPELI--ALSL-VT
LGYG-L---I-------------------------GWLD--DWQILRQKSNK--------
--------------------------G------------ISPS--LKLFLQI--------
-----SF--ALIFCI---WMF--------------ITQPETIT-----------------
-----NVAL---------------------------------------------------
-------------------------------------------P----------------
-------------------------G-NILLG----------------------------
-----------------LG--------------------------LGFWP----LAIFVM
-TAESNATNLTDGVDGLAG--GTGAIAFLAMGL---------ILRES-------------
-----------------HPDLSIFAL-SFTGACFGFLVHNR-----HKATVFMGDTGSLA
LGGALGALGL-L--GSQL--------------------------WALFIVSG--------
---------------------------------LFFLESLSVIAQV----T--------Y
YKATK------------------------------------GPDGQGK------------
-RL---------------------------------------------------------
-----------------------------LK-----------------------------
------------------------------------------------------------
----------------------------MAPLHHH-----L-----ELS-----------
--------G-------------WQ---ETQVVGI---FYLVNFILALL------------
--------VINFS-----------------------------------------------
------------------------------------------------------------
------------------------------------------------------------
------------------------------------------------------------
------------------------------------------------------------
------------------------------------------------------------
------------------------------------------------------------
------------------------------------------------------------
--------------------------------------------------------
>Pleurocapsa_sp._PCC_7327@AFY75839.1
------------------------------------------------------------
------------------------------------------------------------
---MDAKLSLSTSLKKPSGTSLLILLILLSILLAILFACMADRFPEASFEILIPMGISA-
LISAGLGYGVVPVLR-RLK--TGQVIQ-EDGP-----PT--H------------------
----LKKS---GTPTMGGVFFV-PVAVIVA---------MVWS-----------GFAPN-
------------------------------------------------AIA--TSAL-TL
AYLG-----I-------------------------GWFD--DWQILRQKSNK--------
--------------------------G------------ISPR--MKLALQI--------
-----LV---AVLFCLWTLWS----------------QPESIT-----------------
-----DITL---------------------------------------------------
-------------------------------------------P----------------
-------------------------G-NLVLP----------------------------
-----------------LG--------------------V-----L-FWA----LAGFVL
-VAESNATNLTDGVDGLAA--GTVAIAFLGLAA---------LVAPT-------------
-----------------SPELTIFCA-CMSGGCLGFVVHNR-----NPATVFMGDTGSLA
LGAALAAVGI-L--GGKL--------------------------WGLFVVSG--------
---------------------------------IFFVESLSVIAQV----S--------Y
YKATK------------------------------------GPDGKGK------------
-RL---------------------------------------------------------
-----------------------------LK-----------------------------
------------------------------------------------------------
----------------------------MAPIHHH-----L-----ELS-----------
--------G-------------WS---ETQIVGA---FYLINAGLALL-----AVI----
--------LS--------------------------------------------------
------------------------------------------------------------
------------------------------------------------------------
------------------------------------------------------------
------------------------------------------------------------
------------------------------------------------------------
------------------------------------------------------------
------------------------------------------------------------
--------------------------------------------------------
>Lyngbya_aestuarii_BL_J@ERT06140.1
------------------------------------------------------------
------------------------------------------------------------
----MDSLFSPIRSSNLSGRHLWALLTLGLSALAISLDITADRFLNPQTSLFFPLVVCG-
LITAALGHWVIPLLV-RIK--AGQFIR-EDGP-----QA--H------------------
----LKKA---GTPTMGGIFFIPVGVVGGL---------IWSG-----------FDPNV-
-----------------------------------------------------IAISTLT
LAYG-F---I-------------------------GWLD--DWQILRRKSNQ--------
--------------------------G------------ISPQ--MKLALQV--------
-----GL---ATLFC---LAL----------------ATRGVG-----------------
-----SLSLQSSEISTVAL-----------------------------------------
-------------------------------------------P-------FG-------
----------------------------LALP----------------------------
-----------------LG--------------------W-----L-FWP----LAVFVP
-VAESNATNLTDGVDGLMG--GLGAITLFGLGA---------YLAPT-------------
-----------------SPELMVFCA-CLSGSCLGFVSHNR-----NPAKVFMGDTGSLA
LGGALAAVAL-L--SNTL--------------------------WMLLIISG--------
---------------------------------IFLVETVSVIAQV----S--------Y
YKATK------------------------------------NPDGIGK------------
-RL---------------------------------------------------------
-----------------------------FR-----------------------------
------------------------------------------------------------
----------------------------MAPLHHH-----L-----ELC-----------
--------G-------------WS---ETQVVGT---FYLINVILVLV-----SLV----
--------IA--------------------------------------------------
------------------------------------------------------------
------------------------------------------------------------
------------------------------------------------------------
------------------------------------------------------------
------------------------------------------------------------
------------------------------------------------------------
------------------------------------------------------------
--------------------------------------------------------
>Chroococcidiopsis_thermalis_PCC_7203@AFY89560.1
------------------------------------------------------------
------------------------------------------------------------
----MDAKSSSFWSFHLSGTRLLIVLSLALATASLTLDLTAQRLPWQGRSLTFPFLFCA-
AVTAAVGFWIVPILQ-QLK--AGQVIR-EDGP-----QA--H------------------
----LKKA---GTPTMGGIFFVPVAVIASI---------ILSA-----------LVLGI-
--------------------------------------------QNLAPVL--AIAG-IT
VGYG-F---I-------------------------GWLD--DWQILRRQSNK--------
--------------------------G------------ISPR--LKLALQV--------
-----GF--GCLYCL---WLW---------------SRSGDLT-----------------
-----TISL---------------------------------------------------
-------------------------------------------P-------FG-------
----------------------------FALP----------------------------
-----------------LG--------------------------LLFWA----LAVFVL
-TAESNATNLTDGVDGLAG--GTVAIALLGLGA---------IVAPN-------------
-----------------FPSLAIFCA-CLSGSCIGFLVHNR-----NPARVFMGDTGSLA
LGGALAGVAL-M--SNTL--------------------------WALFILSG--------
---------------------------------IFFVESLSVIAQV----S--------Y
YKATK------------------------------------GADGKGK------------
-RL---------------------------------------------------------
-----------------------------FK-----------------------------
------------------------------------------------------------
----------------------------MAPFHHH-----L-----ELS-----------
--------G-------------WS---ELQVVAV---FYAINAFLALV-----SIW----
--------LA--------------------------------------------------
------------------------------------------------------------
------------------------------------------------------------
------------------------------------------------------------
------------------------------------------------------------
------------------------------------------------------------
------------------------------------------------------------
------------------------------------------------------------
--------------------------------------------------------
>Nostoc_punctiforme@B2J5G4.1
------------------------------------------------------------
------------------------------------------------------------
----MDAKLSPEQGLNISGIALASLLAVGLGTTAFFLDSMANRLPWQSMSLTLPLLLCA-
MGSGVVGFWVIPLLQ-ALK--TGQIIREDGP------QAHLK------------------
------KA---GTPTMGGIFFIPVGVIIAC---------ILSN-----------------
---------------------------------------------FATDVL--AVSA-LT
TSYG-F---I-------------------------GWLD--DWQILRRKSNK--------
--------------------------G------------ISPR--TKLALQV--------
-----GFAAVFCLWL---MFN----------------QPSNIT-----------------
-----NIAL---------------------------------------------------
-------------------------------------------P-------WV-------
---------------------------SFTLP----------------------------
-----------------LG--------------------------FLFWP----LAGFVL
-VAESNATNLTDGIDGLAA--GTVAIALLALGA---------LIAPT-------------
-----------------APGLMVFCA-ALSGGCLGFLAHNR-----NPARVFMGDTGSLA
LGGALAAVAL-L--TNTL--------------------------VALFILSG--------
---------------------------------IFFVETLSVMAQV------------SY
YKATK------------------------------------GPDGKGK------------
-RL---------------------------------------------------------
-----------------------------FK-----------------------------
------------------------------------------------------------
----------------------------MAPLHHH-----L-----ELT-----------
--------G-------------WS---ELQVVGV---FYVIAAILAAI-----CLA----
------------------------------------------------------------
------------------------------------------------------------
------------------------------------------------------------
------------------------------------------------------------
------------------------------------------------------------
------------------------------------------------------------
------------------------------------------------------------
------------------------------------------------------------
--------------------------------------------------------
>Gloeobacter_violaceus_PCC_7421@NP_926684.1
------------------------------------------------------------
------------------------------------------------------------
-------------------MELVSRPPTGWLSALAAGAIVSAAIAWLAPAQLVVFGLTL-
LLVALTGFAAVPLLR-RWK--ARQFIR-EDGP-----RS--H------------------
----LKKA---GTPTMGGIFFIPWALVVPF---------AFAG-----------------
---------------------------------------------WNPELI--AAVA-LA
TSYG-L---V-------------------------GWID--DFQIIRRQSNN--------
--------------------------G------------ITPR--QKMLLLI--------
-----GA--GVAFCL---FHG---------------LSGHGTA-----------------
------------------------------------------------------------
-------------------------------------------T-------FG-------
------------------------------------------------------------
---------LGE-----LG--------------------------ILFWP----LALLAL
-TGTANAVNITDGLDGLAG--GTGAIAATVLGL---------IVIAT-------------
-----------------HPALAVLCF-ALAGACLGFLVHNR-----HKATVFMGDTGSLA
IGGALAAVAV-L--SGQL--------------------------VALALVGG--------
---------------------------------VFVVEALSVIAQV----G--------Y
FKATK------------------------------------GPDGKGK------------
-RL---------------------------------------------------------
-----------------------------LR-----------------------------
------------------------------------------------------------
----------------------------MAPLHHH-----F-----ELG-----------
--------G-------------LH---ETQVVAR---FYLAGASLALL-----TWW----
--------LHTGWPPSA-------------------------------------------
------------------------------------------------------------
------------------------------------------------------------
------------------------------------------------------------
------------------------------------------------------------
------------------------------------------------------------
------------------------------------------------------------
------------------------------------------------------------
--------------------------------------------------------
>Synechococcus_sp._JA-3-3Ab@WP_011430800.1
------------------------------------------------------------
------------------------------------------------------------
-----------------------------MALSLVLGLALSALVIGIRPQVAVPFGLSV-
LGSALLGSLLLPVLR-RWK--AGQVIR-EEGP-----QS-HH------------------
-----KKA---GTPTMGGLSFLPVGLLVAG------------------------IGSGW-
-----------------------------------------------DPQW--LAVALLT
LAYT-V---V-------------------------GWLD--DWLVIRQRSNK--------
--------------------------G------------LSAK--SKLLLQV--------
-----GI---GLVFC---GYL----------------AWQGIP-----------------
-----TV---------LTL-----------------------------------------
-------------------------------------------P-------GI-------
-------------------------G----AL----------------------------
-----------P-----LG--------------------W-----L-FWP----LALFVL
-VGTNNAVNLADGMDGLAA--GMVALVLAGLGL----TA---------------------
----------------ADPVLALVAF-ALSGTCLGFLVHNH-----HRARLFMGDTGSLG
LGGALAGLAL-L--GDQL--------------------------WALAWMGA--------
---------------------------------VLVAEALSVILQV----G--------Y
FQ-YT-----------------------------------KRKTGQGK------------
-RL---------------------------------------------------------
-----------------------------LR-----------------------------
------------------------------------------------------------
----------------------------MSPLHHH-----L-----ELG-----------
--------G-------------WS---EVQVVGC---FYGLTALLVGL-----GWA----
--------WWHWAGA---------------------------------------------
------------------------------------------------------------
------------------------------------------------------------
------------------------------------------------------------
------------------------------------------------------------
------------------------------------------------------------
------------------------------------------------------------
------------------------------------------------------------
--------------------------------------------------------
>Arabidopsis_thaliana@NP_193561.4
------------------MRCSLLTPTSYRFHYPNPFRSLESIPPLSNSRYRIESGSPSS
FKFSAPSLQRHSSVSVKAFDDDTFDFYTGDIFAATYAISSSEGEESDGDYALNVVTETTA
QKLGKFPRGRKKHRIRYGINLGLLAFLSLLLLLMDSFAWKIVRLPLPPYFLSMPFFTSA-
ILVTLAGYIFVPLLD-RLR--VHEPIR-TLGP-----VP--H------------------
----NRRP---TIPTMGGLFFVPIGVVVAI---------ALNK-----------------
--------------------------------------------VSSIEVL--GAAA-AT
VAFA-A---I-------------------------GLID--DSLSLYSENNN--------
--------------------------G------------LSAK--IQLLLEA--------
-----AVGTCFAFWLETASLS----------------SPYGMK-----------------
------MLV---------------------------------------------------
-------------------------------------------PLPSPLGLVF-------
------------------------------------------------------------
-----------------LG--------------------K-----L-YLL----LTSFYF
-VSMGNLVKATDGLDGLAG--GIAALCFVAMAIAVLPIC---------------------
------------------SDLSVFGA-SMAGACFGFLLHNR-----YRASVSMGDTGSLA
LGGALAAMAA-C--SGMF--------------------------FPLFISSG--------
---------------------------------VAVLEASSVIIQV----V--------Y
YSTTK------------------------------------RLKGKGR------------
-RI---------------------------------------------------------
-----------------------------FK-----------------------------
------------------------------------------------------------
----------------------------TIPFHHH-----L-----RLN-----------
--------G-------------LK---EPMIVTM---AYVISSLLSLS------------
--------AAYIGLISA-------------------------------------------
------------------------------------------------------------
------------------------------------------------------------
------------------------------------------------------------
------------------------------------------------------------
------------------------------------------------------------
------------------------------------------------------------
------------------------------------------------------------
--------------------------------------------------------
>Pinus_taeda@pinerefseq_000010018
------------------------------------------------------------
----------------------------------------------------MTKTQSLS
SQKSNKVKGANKEIGFLLGLLMTAGLSFLIIIILLFVDWRIIRVPLASFSLTFPFLAAA-
IITGILGCFCVPLLT-ELK--FEQIFR-KEGP-----TS--H------------------
----STKI---GTPTMGGLYFVPVGLIIAR---------LITG-----------------
--------------------------------------------CSSPEVS--GPVT-VT
LAFA-A---I-------------------------GLLD--DSLTFIRNHNY--------
--------------------------G------------LPGW--LKFSLQVSHSYFRNS
SSLTDILVGIVTGCF---WYL---------------------------------------
-----KTLV-------PLP-----------------------------------------
-------------------------------------------P----------------
-------------------------P-LGPLY----------------------------
-----------------LG--------------------K-----W-YLP----LTAFCF
-AAMGNGVNLTDGLDGLAG--GTAALAFIGMSI----AV---------------------
--------------LPIYPGLAVFGV-SMAGACIGFLIHNR-----YKASIFMGDTGSLA
LGGALAAMAA-F--SGMF--------------------------FPLFIASG--------
---------------------------------IFVVETISVMMQV----F--------Y
FK-AT-----------------------------------KRINGSGS------------
-RL---------------------------------------------------------
-----------------------------FL-----------------------------
------------------------------------------------------------
----------------------------MAPIHHH-----F-----ELS-----------
--------G-------------VK---EPYIIGS---AYAISCVLSIKE----GNI----
--------WGVNL-----------------------------------------------
------------------------------------------------------------
------------------------------------------------------------
------------------------------------------------------------
------------------------------------------------------------
------------------------------------------------------------
------------------------------------------------------------
------------------------------------------------------------
--------------------------------------------------------
>Deinococcus_radiodurans_R1@NP_295558.1
------------------------------------------------------------
------------------------------------------------------------
-----------------------------------------------------MMVVAA-
LLSWFLLGLFIHYSK-KFG--WGQPIR-QDGP-----QT--H------------------
----LAKE---GTPTAGGVAFV-LALLLVF---------VGLL-----------AFGGI-
------------------------------------------GQANLSREV--MILL-AA
LGMG-V---V-------------------------GGID--DFLKIRSRKFGGKK-----
--------------------------E------------LLAR--EKFPLQV--------
-----LV---ALLFA---GFA-----------------APLAS-----------------
-----HQLL---------------------------------------------------
-------------------------------------------P------GFM-------
-------------------------S----------------------------------
-----------------IG--------------------------G-YPIFDMLFIAFVM
-VGSVNAFNFTDGLDGLLA--GVGMIVLLPLVA----VS---------------------
----------------------PIAA-LMVAVLLGFLWFNA-----HPARVFMGDMGSHA
IGAVAAGAYA-L--YSDV--------------------------WLLPIAAI--------
---------------------------------IPVAAVLSVVIQVASVRL--------R
KR----------------------------------------------------------
-KV---------------------------------------------------------
-----------------------------FK-----------------------------
------------------------------------------------------------
----------------------------MSPIQHH-----F-----ELS-----------
--------G-------------WP---ETHVTLR---FWVVTGIATAL-----TWW----
--------LMGGRP----------------------------------------------
------------------------------------------------------------
------------------------------------------------------------
------------------------------------------------------------
------------------------------------------------------------
------------------------------------------------------------
------------------------------------------------------------
------------------------------------------------------------
--------------------------------------------------------
>Truepera_radiovictrix_DSM_17093@ADI14722.1
------------------------------------------------------------
------------------------------------------------------------
----------------------------------------------------MTVLVAA-
LLSLFAVGTFVQLAK-RRG--WGKAVR-QDGP-----TT--H------------------
----HTKA---GTPTMGGAAFL-LAALFTW---------LLFG-----------------
---------------------------------------------PTERSA--AVAL-LT
AAAA-L---L-------------------------GLYD--DLA-AL----RRKRAVPAV
RTVPAPDEAPPQRVSVHAEPQEGAANARPAPDAPDLTTGVLAR--YRLLIQS--------
-----AA---ALVFA---LYA-------------------VRS-----------------
-----GQEL-------F-------------------------------------------
------------------------------------------------------------
------------------------------GA----------------------------
---------P-V-----LD---------------L----------L-GFA----FI---V
-VGSINAFNFTDGLDGLAA--GVTALVLLPFV----------------------------
-------------------GA-PFVG-ALLGALLGFLWFNA-----RPARVFMGGVGSEA
LGAAVAGTAI-L----AG-------------------WA-----WWLPLLAL--------
---------------------------------IPVLEVLSVIAQV----S--------Y
FR-LT-----------------------------------KARRGEGQ------------
-RL---------------------------------------------------------
-----------------------------FK-----------------------------
------------------------------------------------------------
----------------------------MSPLHHH-----F-----ELS-----------
--------G-------------WS---EGQIVVR---MWLVTAVCVAL-----AWS----
--------LRGGAA----------------------------------------------
------------------------------------------------------------
------------------------------------------------------------
------------------------------------------------------------
------------------------------------------------------------
------------------------------------------------------------
------------------------------------------------------------
------------------------------------------------------------
--------------------------------------------------------
>Oceanithermus_profundus_DSM_14977@ADR36727.1
------------------------------------------------------------
------------------------------------------------------------
-----------------------------------------------------MVAAAA-
VLSWFLVGLQAALMR-GLG--VGKTVR-SDGP-----ES--H------------------
----LAKT---GTPSMGGVAFT-IAAALLY---------LTAG-----------------
----------------------------------------------AGPLA--PVFL-LA
AGYG-L---L-------------------------GLAD--DLG----------------
--------------------------GLYGRP-------LKAR--EKLALQL--------
-----LM---ALVFA---GFA-------------------VRS-----------------
-----VSYT---------------------------------------------------
-------------------------------------------P-------WT-------
-------------------------A----------------------------------
---------------------------------------------L-DYA----LIVAAV
-VGAANAFNFTDGLDGLAA--GVTAVILLPFLH---------------------------
----------------------LPLAQVFVGALLGFLWHNA-----PKARIFMGDAGSQL
LGALVAGIFV-L--EGKA--------------------------WYLPLAAA--------
---------------------------------VPVLEVVSVVVQV----V--------W
FR-RT-----------------------------------------GR------------
-RL---------------------------------------------------------
-----------------------------LR-----------------------------
------------------------------------------------------------
----------------------------MAPLHHH-----F-----ELS-----------
--------G-------------WS---EAKVVFR---FVVVTAVATAL-----AVQ----
--------LWGGGG----------------------------------------------
------------------------------------------------------------
------------------------------------------------------------
------------------------------------------------------------
------------------------------------------------------------
------------------------------------------------------------
------------------------------------------------------------
------------------------------------------------------------
--------------------------------------------------------
>Streptococcus_agalactiae_515@EAO70342.1
------------------------------------------------------------
------------------------------------------------------------
-----------------------------------------------MFLSIMAGVIAF-
VLTVIAIPRFIKFYQ-LKKI-GGQQMH----------ED-VK------------------
--QHLAKA---GTPTMGGTVFLIVALLVSL---------IFSI-----------ILSKE-
------------------------------------------NSGNLGATF--GILS-VV
LIYG-I---I-------------------------GFLD--DFLKIFKQINE--------
--------------------------G------------LTPK--QKMSLQL--------
-----IA--GLIFYF---VHV----------------LPSGTS-----------------
-----AINI---------------------------------------------------
---------------------------------------------------FG-------
----------------------------FNLE----------------------------
-----------------VG--------------------------YLYAF----FVLFWV
-VGFSNAVNLTDGIDGLAS--ISVVISLITYGI----IA---YNQTQ-------------
-------------------FDILLIIVIMIGALLGFFVFNH-----KPAKVFMGDVGSLA
LGAMLAAISI-A--LRQE--------------------------WTLLFIGF--------
---------------------------------VYVFETSSVMLQV------------AY
FKYTK------------------------------------KKTGVGK------------
-RI---------------------------------------------------------
-----------------------------FR-----------------------------
------------------------------------------------------------
----------------------------MTPFHHH-----L-----ELG-----------
--------G------VSGKGNKWS---EWKVDAF---LWAIGIFMSAI-----TLA----
--------ILYL------------------------------------------------
------------------------------------------------------------
------------------------------------------------------------
------------------------------------------------------------
------------------------------------------------------------
------------------------------------------------------------
------------------------------------------------------------
------------------------------------------------------------
--------------------------------------------------------
>Enterococcus_faecalis_62@YP_005705403.1
------------------------------------------------------------
------------------------------------------------------------
---------------------------------------------MEWTQIFIPIVVSF-
AITVSVMPLFIGYFQMKKQGQVTREDG----------PT-WH------------------
----SVKT---GTPTMGGVVFLVASLITSL---------AMGL-----------FFHQF-
----------------------------------------------TPSLL--IILF-IL
VLYG-L---L-------------------------GYLD--DFIKVFKKRNM--------
--------------------------G------------LNSR--QKLIGQI--------
-----FG--GLVFYF---VYR----------------SEGFSD-----------------
-----TLDL---------------------------------------------------
---------------------------------------------------FG-------
---------------------------VAEVP----------------------------
-----------------LG--------------------------IFYGV----FIIFWL
-VGFSNAVNLTDGIDGLVA--GLGTISFGTYAI----IA---WKQQQ-------------
------------------FDVVIICL-SVIGGLIGFFPYNR-----KPAKIFMGDVGSLA
LGGLLAAISI-I--LHQE--------------------------WTLLLIGL--------
---------------------------------VYVCETASVILQV----A--------S
FK------------------------------------------LFGR------------
-RI---------------------------------------------------------
-----------------------------FK-----------------------------
------------------------------------------------------------
----------------------------MSPIHHH-----F-----EMC-----------
--------G-------------WS---EWKIDFV---FWSVGLICSGI-----TLW----
--------ILF-------------------------------------------------
------------------------------------------------------------
------------------------------------------------------------
------------------------------------------------------------
------------------------------------------------------------
------------------------------------------------------------
------------------------------------------------------------
------------------------------------------------------------
--------------------------------------------------------
>Mesotoga_prima_MesG1.Ag.4.2@AFK07169.1
------------------------------------------------------------
------------------------------------------------------------
-----------------------------------------------MHREVFTFLLAF-
LLSVLAIEPLKRYQK-RRR--IGQYIREEG-------PD-LH------------------
----NYKT---GTPTAAGIVFIPIALAVAS---------IFAF-----------------
----------------------------------------------RAEIL--IVVI-AG
ILFG-L---I-------------------------GLVD--DISKIVKRNAS--------
--------------------------G------------LSGK--RKLALQL--------
-----VSAAFIVFLI---QLV------------------NPHT-----------------
-----HIEI---------------------------------------------------
-------------------------------------------P-------FL-------
-------------------------GKIG-------------------------------
-----------------LG--------------------------FAYYP----ISALII
-AGMSNAVNLTDGVDGLAA--SVYIFSLAPMLA----LP---VWQNG-------------
----------------------LIA--PISGALAGFLWYNW-----FPASIFMGDTGSLS
LGGIMAVIFA-L--DGRE--------------------------GFLIFFGL--------
---------------------------------MFLVEMFSVIIQV----F--------S
FK------------------------------------------VFGR------------
-RV---------------------------------------------------------
-----------------------------FK-----------------------------
------------------------------------------------------------
----------------------------MSPIHHH-----F-----ELS-----------
--------N-------------WK---ESKIAFR---FSLIAFIGAVF-----GLL----
--------SW--------------------------------------------------
------------------------------------------------------------
------------------------------------------------------------
------------------------------------------------------------
------------------------------------------------------------
------------------------------------------------------------
------------------------------------------------------------
------------------------------------------------------------
--------------------------------------------------------
>Anaerolinea_thermophila_UNI-1@BAJ64361.1
------------------------------------------------------------
------------------------------------------------------------
----------------------------------------MSDS----TLAIALSMLSF-
MLTVIWGSPLLRILH-HFR--IGKIIR-VEGP-----AH--H------------------
--MT--KM---GTPTMGGVLFI-LPVVLLT------------V-----------LLNAA-
------------------------------------SLLGLNVLGR--SVL--LPVL-VL
LSYG-V---L-------------------------GAVD--DWEGIRGPRRGL-------
--------------------------G------------MRAR--TKFLLQV--------
-----VLAFIIAFAL---KYI------------------LEVP-----------------
-----ELYW-------PPLDE---------------------------------------
-------------------------------------------P-------IS-------
------------------------------------------------------------
-----------------LG--------------------W-----L-YIP----IAMFLI
-VGASNAVNFTDGLDGLAG--LISATAFAAYGA----IA---LFQGQ-------------
------------------VFLARFCF-TVVGALFGFLWFNV-----HPAQLYMGDTGSLP
LGAVLAVVAL-M--TGQW--------------------------LLLPLIAI--------
---------------------------------IPVSEAVSVIIQT----T--------Y
FKITK-----------------------------------------GK------------
-RF---------------------------------------------------------
-----------------------------FK-----------------------------
------------------------------------------------------------
----------------------------MAPIHHH-----F-----ELL-----------
--------G-------------WS---ETQVVQR---FWLVNLLFALL-----GIA----
--------FALV------------------------------------------------
------------------------------------------------------------
------------------------------------------------------------
------------------------------------------------------------
------------------------------------------------------------
------------------------------------------------------------
------------------------------------------------------------
------------------------------------------------------------
--------------------------------------------------------
>Chloroflexus_aurantiacus_J-10-fl@YP_001634386.1
------------------------------------------------------------
------------------------------------------------------------
------------------------------------MSVLRAVLVQDMARALLLAAAAF-
VLTLIIGGWWVRFAR-RHK--LGKRIR-PDGP-----QS--H------------------
----LVKV---GTPTMGGIMIV-STVLILT---------ILFN-----------LVDRW-
------------------------------------------------SML--LPLG-VM
VSFA-V---L-------------------------GAID--DWLSLTGSRSKTH------
--------------------------G------------FTVR--FKFWIMM--------
-----AVAFVASLAL---YLP----------------QPYGLE-----------------
-----HEGL-------VQI-----------------------------------------
-------------------------------------------P-------FV-------
-------------------------G-EVN------------------------------
-----------------IG--------------------------LWFIP----IAVLII
-VFISNAVNITDGLDSLAG--WNLTLAFGAYGV----IT---FLAEP-------------
----------------RLTNLMAFCF-TVVGACAAFLWYNA-----YPAQVFMGDLGALA
LGATLAVVAL-Q--SQQW--------------------------LLLPVIGI--------
---------------------------------VFVVEALSTMIQT----G--------Y
FKWTK------------------------------------WRYGEGR------------
-RI---------------------------------------------------------
-----------------------------FK-----------------------------
------------------------------------------------------------
----------------------------MAPLHHH-----F-----ELL-----------
--------G-------------WS---QPQVTQR---FVLIGTVAAMV-----GISLALI
FGPPATGLQVDQPGIIVIEGDGSR------------------------------------
------------------------------------------------------------
------------------------------------------------------------
------------------------------------------------------------
------------------------------------------------------------
------------------------------------------------------------
------------------------------------------------------------
------------------------------------------------------------
--------------------------------------------------------
>Caldilinea_aerophila_DSM_14535_=_NBRC_104270@BAM01853.1
------------------------------------------------------------
------------------------------------------------------------
---------------------------------------MDNPLEPRMAYALSLGTISF-
LFAVLWGKPLISFLR-RKG--IGKQIRIE--------QP--G------------------
--SHQLKT---GTPTMGGILFV-VPVLVII---------GLLN-----------IVNLL-
----------------------------------------------GMDAIGQSTLL-LF
FCLG-SHALL-------------------------GAVD--DWQGIKGIRGRGE------
--------------------------G------------MSPR--MKSAFQF--------
-----LFAAIIGSVL---YFG------------PPQWDYVGVP-----------------
-----TFVN---------------------------------------------------
---------------------------------------------------FF-------
-------------------------R----------------------------------
-----------------IG--------------------------PWIIP----VTVVVL
-YLTSNAVNFTDGLDSLAG--STSLVAFACYGT----IA---YLQEQ-------------
------------------VYLAIFCF-TLAGALLGFLWYNA-----YPAQLIMGDAGSLP
LGATLGLVSI-M--TGQW--------------------------LLLPVIGL--------
---------------------------------VFAIEALSVLIQV------------TY
FKLSK------------------------------------RWYGEGR------------
-RV---------------------------------------------------------
-----------------------------FK-----------------------------
------------------------------------------------------------
----------------------------MAPLHHH-----F-----ELL-----------
--------G-------------WS---EMQVKER---FFIVSVLAGML-----GVA----
--------LALI------------------------------------------------
------------------------------------------------------------
------------------------------------------------------------
------------------------------------------------------------
------------------------------------------------------------
------------------------------------------------------------
------------------------------------------------------------
------------------------------------------------------------
--------------------------------------------------------
>Nitrolancea_hollandica_Lb@CCF84280.1
------------------------------------------------------------
------------------------------------------------------------
-------------------MIPFLEFVLPVGDGLRTHSILPRDPGMNLATSLALSAIAF-
ALTVAIGRPYIQFLR-DRK--IGKQIRIDGP------EGHLH------------------
------KT---GTPTMGGIMFT-ASVVLLT---------VMFN-----------LVGRL-
-----------------------------------------------------SMLLPLG
ILIGAAT--L-------------------------GAID--DKMNLVGGTKR--------
--------------------------G------------MTAR--FKMAWLL--------
-----LFALISALVL---YYP------------------LGLH-----------------
-----SIYV---------------------------------------------------
-------------------------------------------P-------LV-------
-------------------------G----------------------------------
---------KFD-----IG--------------------W-----V-YIP----IVVFAI
-AGSANAVNLTDGLDSLAA--GTAAVAFVAYGI----IA---FLQGQ-------------
------------------VQVVTFCF-TMAGAILGFLWYNA-----YPAQVFMGDTGSLA
IGAALATAAF-M--TGQW--------------------------LLLPVVGL--------
---------------------------------VFMAETFSVMIQV----I--------Y
FK-LT----------------------------------------GGK------------
-RF---------------------------------------------------------
-----------------------------FR-----------------------------
------------------------------------------------------------
----------------------------MTPLHHH-----F-----ELM-----------
--------G-------------WS---ETQIMMR---FWLVGMMAGLL-----GVA----
--------LALI------------------------------------------------
------------------------------------------------------------
------------------------------------------------------------
------------------------------------------------------------
------------------------------------------------------------
------------------------------------------------------------
------------------------------------------------------------
------------------------------------------------------------
--------------------------------------------------------
>Actinoplanes_friuliensis_DSM_7358@AGZ45186.1
------------------------------------------------------------
------------------------------------------------------------
-----------------------------------------------MRAVIVAAAVAF-
IVSLFLTPVAIRVFS-ALK--AGQPIRSLGLA-----SN-EG------------------
------KK---GTPAMGGVVFI-VATLIAY---------VAGH-----------VALTT-
--------------------------------------LSERQIAQEKPTMTALVLLGVF
VFCG-A---V-------------------------GFVD--DFLKVRKRNSD--------
--------------------------G------------LSAK--GKLLGQA--------
-----IIGTGFGIAA---LYM---------------ASTNGQT-----------------
---VASENI---------------------------------------------------
-------------------------------------------S-------FI-------
-------------------------R-DISWL----------------------------
-----------D-----IG--------------------K-----VGSVI----LFVFVI
-TAMSNGVNLTDGLDGLAT--GASTLVLGAYAL----IG---YWQYR----------HWC
ADDTYSRVNEYCYQVRDPLEIAMIAA-AAAGACVGFLWWNT-----SPARIFMGDVGSLG
LGALIGGLAV-A--TRTT--------------------------LLSILIGG--------
---------------------------------LFFIITVTWVIQI----V--------S
FR------------------------------------------TTGR------------
-RV---------------------------------------------------------
-----------------------------FR-----------------------------
------------------------------------------------------------
----------------------------MVPLHHH-----F-----ELA-----------
--------G-------------WS---EVNIVVR---FWIIAGVCVAA-----GLG----
--------VFYSDFLAAVG-----------------------------------------
------------------------------------------------------------
------------------------------------------------------------
------------------------------------------------------------
------------------------------------------------------------
------------------------------------------------------------
------------------------------------------------------------
------------------------------------------------------------
--------------------------------------------------------
>Acidimicrobium_ferrooxidans_DSM_10331@ACU54179.1
------------------------------------------------------------
------------------------------------------------------------
-----------------------------------------------MIAILASALVSL-
VVAVVGTPWLIERQR-ARG--VGQQVR-EDGP-----SR--H------------------
----LVKA---GTPTMGGIAIV-VGTALGW---------AVTH-----------AHLGV-
------------------------------------------------QLSRGGIAVVGL
TIASSL---I-------------------------GVVD--DLLKVRNRRSL--------
--------------------------G------------LTKA--GKFSLQV--------
-----AVALAFAVLA---RWW------------------VGVP-----------------
------------------------------------------------------------
-------------------------------------------P-------VL-------
--------------------AVVRVG-GAQLE----------------------------
-----------------LG--------------------S-----VGWIV----LAVIVV
-VGSSNAVNLTDGLDGLAA--GSGIFAFGALAL----MA---YWMFR-------------
--------HVGLYHVPDALDLAVFAM-AVTGALAGFLWWNA-----PPARIFMGDVGSLG
LGSALGGLAL-L--LHID--------------------------LLLVLLGG--------
---------------------------------LFVIETLSVVAQV----FTFRV----W
HR----------------------------------------------------------
-RI---------------------------------------------------------
-----------------------------LR-----------------------------
------------------------------------------------------------
----------------------------MSPIHHH-----F-----ELL-----------
--------G-------------WP---ETTVLIR---FWIIAGVCTAL-----AIG----
--------VFYADFLSLGGVR---------------------------------------
------------------------------------------------------------
------------------------------------------------------------
------------------------------------------------------------
------------------------------------------------------------
------------------------------------------------------------
------------------------------------------------------------
------------------------------------------------------------
--------------------------------------------------------
>Frankia_alni@Q0RNP4.1
------------------------------------------------------------
------------------------------------------------------------
-----------------------------------------------MRGVLIAAMVAL-
VVSLLGTPWVIRFFR-RQG--YGQEIR-EDGP-----SS--H------------------
----LTKR---GTPTMGGTVII-VATLVGY---------FLAH-----------LVTGI-
--------------------------------------------GFTASGL--LVLL-VM
TGLG-I---V-------------------------GFLD--DYIKIRKQRSL--------
--------------------------G------------LTAR--MKFTGQA--------
-----AVALAFGLLA---VRF---------------KNHAGLL-----------------
---PGSTYI---------------------------------------------------
-------------------------------------------S-------IV-------
-------------------------RD-TSLT----------------------------
-----------------VG--------------------I-----IGFPL----LAWIII
-AATSNAVNLTDGLDGLAA--GTSAMVFGAYVV----IS---FWQFG-------------
NLCEPGDSPAGCYAVRDPLDVALVAA-AAMGACFGFLWWNA-----SPAKIFMGDTGSLA
LGGAFASIAI-V--SRTE--------------------------LLLVVLGG--------
---------------------------------LFVIETLSVMIQV----A--------F
FKATK------------------------------------------K------------
-RV---------------------------------------------------------
-----------------------------FN-----------------------------
------------------------------------------------------------
----------------------------MAPIHHH-----F-----ELA-----------
--------E-------------WP---ETTVIIR---FWIVSGLAVAF-----GLG----
--------LFYAEFLSHGNG----------------------------------------
------------------------------------------------------------
------------------------------------------------------------
------------------------------------------------------------
------------------------------------------------------------
------------------------------------------------------------
------------------------------------------------------------
------------------------------------------------------------
--------------------------------------------------------
>Nocardia_farcinica@Q5YYY2.1
------------------------------------------------------------
------------------------------------------------------------
-------------------------------------------M----RQILFAAAIAL-
TVSILLTPALIKFFA-KQG--FGQEIR-VDGP-----AS--H------------------
----QSKR---GTPTMGGVAIL-IGMWAGY---------LGSH-----------LI-GI-
---------------------------------------AYDAEGPSASAL--LVLG-LA
TALG-A---V-------------------------GFID--DFIKIRKGRNL--------
--------------------------G------------LTAA--GKYLGQL--------
-----TAAIVFGVLA---LQF---------------RGENGLT-----------------
---PASRHL---------------------------------------------------
-------------------------------------------S-------YV-------
-------------------------RDITTVS----------------------------
-----------------MG--------------------V-----IVFLA----FVSLVV
-VAWSNAVNLTDGLDGLAA--GSMSLVLGGYVI----IT---FWQYY-------------
-HACATKPETGCYNVRDPLDLALVCA-AGTAACIGFLWWNA-----APAKIFMGDTGSLA
LGGLLAGLSI-T--TRTE--------------------------LLMVVIGA--------
---------------------------------LFVAEAASVVLQV----A--------V
FRTTR------------------------------------------N------------
-RL---------------------------------------------------------
-----------------------------FK-----------------------------
------------------------------------------------------------
----------------------------MAPFHHH-----F-----ELS-----------
--------K-------------WA---ETTVIIR---FWLLAAMASAF-----GLG----
--------LFYSEYLSAVG-----------------------------------------
------------------------------------------------------------
------------------------------------------------------------
------------------------------------------------------------
------------------------------------------------------------
------------------------------------------------------------
------------------------------------------------------------
------------------------------------------------------------
--------------------------------------------------------
>Kosmotoga_olearia@C5CDR2.1
------------------------------------------------------------
------------------------------------------------------------
-----------------------------------------------MENNVIVFFLSF-
LSSVVFIEGFKRFQK-KLR--IGQYIR-EEGP-----DL--H------------------
----NYKT---GTPTAAGLVFI-PIFIAVL---------LNFN-----------------
---------------------------------------------RGPESF--LIAF-SA
LSYG-L---I-------------------------GAID--DFMKIKRKNAS--------
--------------------------G------------ITAV--QKLFMQF--------
---------TAAFII---VYF--------------IQQINPHT-----------------
-----YLIV---------------------------------------------------
-------------------------------------------P-------FS-------
-------------------------G--YKLD----------------------------
-----------------LG--------------------W-----F-YYL----LSSVVI
-VGVSNAVNLTDGVDGLA---GFVFIGSIVPLL---------IVGYQ-------------
----------------------SVVYLSLIGLLMGFLWHNW-----HPASIFMGDAGSLA
LGGILATSFA-L--NGLE--------------------------LFLIFFGF--------
---------------------------------IFLLETLSVIIQV----------TSFK
FR--------------------------------------------GK------------
-RV---------------------------------------------------------
-----------------------------FR-----------------------------
------------------------------------------------------------
----------------------------MSPIHHH-----F-----ELL-----------
--------G-------------WK---EEKIAFR---FSTLALLVSLL-----GII----
--------GWREL-----------------------------------------------
------------------------------------------------------------
------------------------------------------------------------
------------------------------------------------------------
------------------------------------------------------------
------------------------------------------------------------
------------------------------------------------------------
------------------------------------------------------------
--------------------------------------------------------
>Petrotoga_mobilis@A9BGS8.1
------------------------------------------------------------
------------------------------------------------------------
----------------------------------------------MERLIFYITLITF-
IFLLFLYPIFIKWLK-KRQ--FGQYIR-KEGP-----DL--H------------------
----NYKQ---GTPTMGGILFILAIFFLSL---------LTYF-----------------
--------------------------------------------IQKEDLF--LIIGVAS
LLFG-F---I-------------------------GFLD--DYLSIKKKDST--------
--------------------------G------------LTAI--QKLLLQF--------
-----LFSIVIVYLI---SIF------------------NNHS-----------------
-----TLKI---------------------------------------------------
-------------------------------------------P-------FT-------
---------------------------TKSLD----------------------------
-----------------LK--------------------------FFYPL----WGIIYL
-TGMSNATNLTDGIDGLSG--GIYVISALFTAL----IA---------------------
-------------------GINFNHIPLLILPVIAYLFYNI-----KPAKIFMGDTGSLA
LGGILGSLAL-Y--YSVE--------------------------LFTILTCF--------
---------------------------------IFISEMFSVIIQV----G--------S
FKVRK------------------------------------------K------------
-RV---------------------------------------------------------
-----------------------------FL-----------------------------
------------------------------------------------------------
----------------------------MAPIHHH-----F-----ELK-----------
--------K-------------WS---EERIVLI---FWTINILTGIV-----ALG----
--------GVL-------------------------------------------------
------------------------------------------------------------
------------------------------------------------------------
------------------------------------------------------------
------------------------------------------------------------
------------------------------------------------------------
------------------------------------------------------------
------------------------------------------------------------
--------------------------------------------------------
>Thermotoga_maritima_MSB8@NP_228049.1
------------------------------------------------------------
------------------------------------------------------------
-----------------------------------------------------MIAANF-
LLNLFLYPILIKLFR-RRR--IGQYIR-KEGP-----DL--H------------------
----GYKE---GTPTMGGILFVLTGFLFGM---------ISKT-----------------
-------------------------------------------------NT--MVLL-GM
FLFF-L---I-------------------------GFLD--DFLSVARKDST--------
--------------------------G------------LKTY--QKALLQT--------
-----LAAFIMLLLI------------------------RPDT-----------------
-----NVDF---------------------------------------------------
---------------------------------------------------FG-------
----------------------------STIE----------------------------
-----------------MG--------------------------KWYYL----FALLVI
-VGSSNAMNLTDGLDGLAG--WIYVSGSIPYWF---------FLKER-------------
-------------------GVSEDILLILGVGVLAFLVFNS-----KPAKIFMGDTGSIT
LGGVLGTVSV-L--TKTE--------------------------FYLVLFFM--------
---------------------------------IPVIETLSVILQV----G--------S
FKIFK------------------------------------------R------------
-RI---------------------------------------------------------
-----------------------------FK-----------------------------
------------------------------------------------------------
----------------------------MSPLHHH-----F-----ELI-----------
--------G-------------WS---EEKIVAV---FTVFNLISSLV-----ALE----
--------IFGVIG----------------------------------------------
------------------------------------------------------------
------------------------------------------------------------
------------------------------------------------------------
------------------------------------------------------------
------------------------------------------------------------
------------------------------------------------------------
------------------------------------------------------------
--------------------------------------------------------
>Phycisphaera_mikurensis_NBRC_102666@BAM04657.1
------------------------------------------------------------
------------------------------------------------------------
-------------------MIPWLLDALGISASDSSAVRAFGVFRWVEFRAVLAVVLAF-
VTVVACAPRVIRWLI-TQKI-GDRPEFHN--------RA-LN------------------
-ELTQHKS---NVPTMGGVLIA-GAIFGVT---------LLLA-----------DLRSF-
------------------------------------------------YVV--MAMA-CL
VSLC-A---I-------------------------GFAD--DWLKLTAGRRNA-------
----------------------ASRDG------------LRSW--EKLLFQL--------
-----GV---AALLG---WFT----------YRYGVSKFAYLN-----------------
-----EFSE---MARSVNL-----------------------------------------
-------------------------------------------P-------GL-------
-------------------------K--A-WV----------------------------
---------R-E-----GGVLTQNPAM-------LVLPAG-----A-FVL----VATLLI
-TGFSNAVNLTDGMDGLAS--GITVICAFLLMI----LC---VIAGYQSQG------FVL
AK------YLLVPHIPLSDELAVVAG-AMVGACLGFLWFNC-----NPAQVFMGDTGSLP
LGGLLAYIAV-V----IR-------------------QE-----FLLLVVGG--------
---------------------------------VFLLEIGSVVLQV----G--------Y
FK-MT----------------------------------------GGK------------
-RV---------------------------------------------------------
-----------------------------FR-----------------------------
------------------------------------------------------------
----------------------------CAPIHHH-----F-----HLT-----------
--------G-------------WT---EQQVVVR---AWVVTALLAAL-----ALA----
--------AVKLR-----------------------------------------------
------------------------------------------------------------
------------------------------------------------------------
------------------------------------------------------------
------------------------------------------------------------
------------------------------------------------------------
------------------------------------------------------------
------------------------------------------------------------
--------------------------------------------------------
>Planctomyces_limnophilus_DSM_3776@ADG66966.1
------------------------------------------------------------
------------------------------------------------------------
-------------------MLFWLLNMYADEISRWQSTSPGETRVYLTARTALATFSSF-
LVAIFYGPFAIRWLKSNFQERIDSASA----------RL-NE------------------
--LHSSKK---STPTMGGLFIV-VAIVVAA---------LLCG-----------DLSNR-
------------------------------------------------YLQ--LALL-TV
VLFG-A---I-------------------------GAID--DWVKNRTSRR---------
--------------------------G------------LTAR--QKFAAQC--------
-----IASMLVLFPL---YWN----------------LRAAPQ-----------------
-----LEDL---------------------------------------------------
-------------------------------------------P-------LN-------
-------------------------LGLATIS----------------------------
-----------------LG--------------------------PAFVL----WGSFVM
-VGSSNGVNLTDGLDGLAG--GCLLIAGSAMAA----LC---YLSGH-------------
---KTMAAYLEMTHVVGAGELCIVYG-AMTGAILGFLWFNC-----HPAMVFMGDTGSLP
LGALLAFGAL-V--IRQE--------------------------LLLMMIGG--------
---------------------------------IFVVETLSVIAQV------------AS
FK------------------------------------------LTGK------------
-RV---------------------------------------------------------
-----------------------------LL-----------------------------
------------------------------------------------------------
----------------------------CSPLHNH-----F-----VFR-----------
--------G-------------DP---ETRIVVR---FWIGAAVLALL-----AVA----
--------SLKLR-----------------------------------------------
------------------------------------------------------------
------------------------------------------------------------
------------------------------------------------------------
------------------------------------------------------------
------------------------------------------------------------
------------------------------------------------------------
------------------------------------------------------------
--------------------------------------------------------
>Clostridium_acetobutylicum_ATCC_824@NP_348745.1
------------------------------------------------------------
------------------------------------------------------------
-----------------------------------------------MGVIIYSVLISF-
LFSILQGPLFIPILH-KLK--FGQPIR-EDGP-----KN--H------------------
----MKKA---GTPTMGGIIFI-TTAIIAM---------IIMR-----------------
-------------------------------------------KNLNSNAV--FAFV-CF
FSFA-M---I-------------------------GLID--DSLKILHKKNE--------
--------------------------G------------LTSK--QKFLLQI--------
-----IVSAAISYYA---YIR-------------------FGS-----------------
-----DTFI---------------------------------------------------
-------------------------------------------P-------FL-------
-------------------------KITWTLP----------------------------
---------------------------------------P-----IVYMA----AVVFYF
-VAVTNAVNLTDGLDGLAS--SVTILVVTFFTV----VS---FSWHQ-------------
------------------YELSVFCG-IIVGILLGFLKYNS-----YPAQIFMGDTGSIG
LGGAVAAIAL-V--LKLP--------------------------LLVIIVGG--------
---------------------------------IYVIEVLSDIIQV----S--------Y
FK------------------------------------------LTGK------------
-RV---------------------------------------------------------
-----------------------------FK-----------------------------
------------------------------------------------------------
----------------------------MAPIHHH-----F-----EKL-----------
--------G-------------WH---ETKVVSV---FSIVTVILCLI-----AFL----
--------SLI-------------------------------------------------
------------------------------------------------------------
------------------------------------------------------------
------------------------------------------------------------
------------------------------------------------------------
------------------------------------------------------------
------------------------------------------------------------
------------------------------------------------------------
--------------------------------------------------------
>Alicyclobacillus_acidocaldarius_subsp._acidocaldarius_DSM_446@ACV58303.1
------------------------------------------------------------
------------------------------------------------------------
---------------------------------------------MDIQALLLTALAAF-
VIGVLLGPIAIPLLH-RLK--FGQSIR-EEGP-----KH--H------------------
----QSKA---GTPTMGGVIIL-AAVVLTT---------LRFA-----------------
--------------------------------------------FGSLDTV--MMLV-AT
VGFG-L---I-------------------------GFAD--DLIKIVKKRNL--------
--------------------------G------------LTAK--QKVILQA--------
-----LLTVILFVLL---YRE----------------QGQEAL-----------------
-----SVHI---------------------------------------------------
-------------------------------------------P-------FT-------
-------------------------D-AAVR-----------------------------
-----------------LG--------------------Y-----L-YML----FLMLVL
-VGTTNAVNLTDGLDGLLS--GSAIMVFAAYAV----YA---YWHTS-------------
------------------YDVALYCA-AMVGALAAFLVFNR-----HPAKVFMGDTGSLA
IGGGLAMAAV-L--THSE--------------------------LTLILFGL--------
---------------------------------VFVIEALSVIIQV----F--------S
YQ------------------------------------------TFGR------------
-RV---------------------------------------------------------
-----------------------------FR-----------------------------
------------------------------------------------------------
----------------------------MSPLHHH-----F-----ELG-----------
--------G-------------WS---EWEVVIL---FWLASFICAFG-----TLA----
--------MVSH------------------------------------------------
------------------------------------------------------------
------------------------------------------------------------
------------------------------------------------------------
------------------------------------------------------------
------------------------------------------------------------
------------------------------------------------------------
------------------------------------------------------------
--------------------------------------------------------
>Staphylococcus_aureus_1484-9@EZT86215.1
------------------------------------------------------------
------------------------------------------------------------
-------------------------------------------------MIFVYALLAL-
VITFVLVPVLIPTLK-RMK--FGQSIR-EEGP-----QS--H------------------
----MKKT---GTPTMGGLTFL-LSIVITS---------LVAI-----------IFVDQ-
----------------------------------------------ANPII--LLLF-VT
IGFG-L---I-------------------------GFID--DYIIVVKKNNQ--------
--------------------------G------------LTSK--QKFLAQI--------
-----GI--AIIFFVLSNVFH----------------LVNFST-----------------
-----SIHI---------------------------------------------------
-------------------------------------------P-------FT-------
---------------------------NVAIP----------------------------
-----------------LS--------------------------FAYVI----FIVFWQ
-VGFSNAVNLTDGLDGLAT--GLSIIGFTMYAI----MS---FVLGE-------------
------------------TAIGIFCI-IMLFALLGFLPYNI-----NPAKVFMGDTGSLA
LGGIFATISI-M--LNQE--------------------------LSLIFIGL--------
---------------------------------VFVIETLSVMLQV----A--------S
FK------------------------------------------LTGK------------
-RI---------------------------------------------------------
-----------------------------FK-----------------------------
------------------------------------------------------------
----------------------------MSPIHHH-----F-----ELI-----------
--------G-------------WS---EWKVVTV---FWAVGLISGLI-----GLW----
--------IGVH------------------------------------------------
------------------------------------------------------------
------------------------------------------------------------
------------------------------------------------------------
------------------------------------------------------------
------------------------------------------------------------
------------------------------------------------------------
------------------------------------------------------------
--------------------------------------------------------
>Nautilia_profundicola@B9L7V6.1
------------------------------------------------------------
------------------------------------------------------------
------------------------------MLYYLYEHFHINIFHYITFRAILAFFLSF-
FITIFIMPKFISWAK-AK---ATQPIF-ELAP-----DN--H------------------
----KTKN---STPTMGGLIYI-TSAVISI---------LITT-----------------
--------------------------------------------EFNKYVL--LTLL-LL
VYFT-Y---L-------------------------GFID--DYGKIKGSSNKA-------
--------------------------G------------LSAK--TKFLLQW--------
-----VGALVISYLL---IKV------------------GFDT-----------------
-----KLYV---------------------------------------------------
-------------------------------------------P-------FY-------
--------------------------KYPIFD----------------------------
-----------------MG--------------------------YYAVI----FWAFII
-VAMSNAVNLTDGLDGLAT--VPSIFSLFTLGI----LL---YIVGN-------------
---YKFSSYLFYPFELGVGELTIIVF-ALIGALLGFLWYNA-----NPAEVFMGDSGSLP
LGAVIGFLAI-V--AKSE--------------------------LLLIFIAF--------
---------------------------------VFIMETVSVILQV----G--------S
YK------------------------------------------TRGK------------
-RV---------------------------------------------------------
-----------------------------FK-----------------------------
------------------------------------------------------------
----------------------------MAPIHHH-----F-----EML-----------
--------G-------------WK---ENKITIR---FWIMALITNLI-----AIL----
--------SIKIR-----------------------------------------------
------------------------------------------------------------
------------------------------------------------------------
------------------------------------------------------------
------------------------------------------------------------
------------------------------------------------------------
------------------------------------------------------------
------------------------------------------------------------
--------------------------------------------------------
>Campylobacter_jejuni_10186@KDA20813.1
------------------------------------------------------------
------------------------------------------------------------
---------------------------MYYLSDLSHYAFFTYIS----VRAGFAFFIAL-
CLSLFLMPKFITWAK-AKN--ASQPIY-EYAP-----ET--H------------------
----KTKC---HTPTMGGLIFI-SSAVIAS---------LFCI-----------KFDNI-
------------------------------------------------FAI--SALL-CL
ILFC-L---I-------------------------GLID--DLGKVLKKDNHS-------
--------------------------G------------LSPR--MKLLAQI--------
-----IAGLICILPL---YFS-----------------SELST-----------------
-----ELFI---------------------------------------------------
-------------------------------------------P-------FY-------
-------------------------K-HPLFD----------------------------
-----------------ME--------------------------IFAIA----FWILVL
-ISSSNAVNLTDGLDGLAT--VPSIFSLSTLGI----FL---YLSGN-------------
---LNYSEYLLLPKIQGLGEVVIICA-ALIGALMGFLWYNC-----YPAQVFMGDSGSLA
LGGFIGFLAI-I--SKNE--------------------------ILLLLIGF--------
---------------------------------VFVLETVSVILQV----G--------S
FK------------------------------------------IFNK------------
-RV---------------------------------------------------------
-----------------------------FK-----------------------------
------------------------------------------------------------
----------------------------MAPIHHH-----F-----EKV-----------
--------G-------------WV---ENKIIVR---FWMIALLSNLL-----ALA----
--------SIKLR-----------------------------------------------
------------------------------------------------------------
------------------------------------------------------------
------------------------------------------------------------
------------------------------------------------------------
------------------------------------------------------------
------------------------------------------------------------
------------------------------------------------------------
--------------------------------------------------------
>Nitratifractor_salsuginis_DSM_16511@ADV45757.1
------------------------------------------------------------
------------------------------------------------------------
------------------------------MFYYLHEALGIHLFYYISVRAGLAFFIAF-
CLTLFLMPRYIAWAK-ARK--ANQPIN----------KYVPA------------------
---HEEKQ---HTPTMGGAIFV-FSTVIAS---------LLTA-----------------
-------------------------------------------KLNNWYVI--GGLL-TL
VGFA-A---V-------------------------GFKD--DLGKVLSGDNLQ-------
--------------------------G------------LTAR--GKMALLI--------
-----LVSLLVSSLL---VFV-----------------AHFPT-----------------
-----TFYV---------------------------------------------------
-------------------------------------------P-------FI-------
-------------------------K-TPLFD----------------------------
-----------------MG--------------------------YFAIL----FWTLVI
-IATSNAVNLTDGLDGLAT--VPTVIALGTLGI----IV---YLTGH-------------
---AIFSKYLLLPYIPGVGEITIVAA-ALAGGLLGFLWYNC-----YPAEVFMGDTGSLS
IGAFLAYMAI-L--GKSE--------------------------VLLILIGI--------
---------------------------------VFVIETVSVILQV----G--------S
WK------------------------------------------LRQK------------
-RV---------------------------------------------------------
-----------------------------FL-----------------------------
------------------------------------------------------------
----------------------------MAPIHHH-----F-----EMK-----------
--------K-------------WA---ENKIIVR---FWMVAFLANLL-----ALI----
--------TLKIR-----------------------------------------------
------------------------------------------------------------
------------------------------------------------------------
------------------------------------------------------------
------------------------------------------------------------
------------------------------------------------------------
------------------------------------------------------------
------------------------------------------------------------
--------------------------------------------------------
>Sulfurimonas_autotrophica_DSM_16294@ADN08613.1
------------------------------------------------------------
------------------------------------------------------------
--------------------------MLYFIHEFFDINILGYIT----IRAGIAFFIAL-
TLTLYLMPKFIRWAQ-KTS--SVQPIN-EWAP-----ER--H------------------
----QEKI---STPTMGGVIFI-GATLIAS---------LLTI-----------RLNNT-
------------------------------------------------YAL--GGLL-TL
MLFA-L---I-------------------------GFQD--DFAKIKKNENLA-------
--------------------------G------------FKAR--TKLALQI--------
-----ISALIIACFL---CYF-----------------ADFNT-----------------
-----DLYV---------------------------------------------------
-------------------------------------------P-------FL-------
-------------------------K-TPLLD----------------------------
-----------------MG--------------------------AFAIL----LWILVI
-VSTSNAVNLTDGLDGLAT--VPSIVALSTFSI----II---YIIGN-------------
---VKISSYLLMPHFE-VSEVAIIAS-ALVGALTGFLWYNC-----HPAEVFMGDSGSLT
IGAFLGYLAI-I--SKSE--------------------------ILLLLIGS--------
---------------------------------IFVIETLSVILQV----G--------S
YK------------------------------------------LRKK------------
-RV---------------------------------------------------------
-----------------------------FL-----------------------------
------------------------------------------------------------
----------------------------MAPIHHH-----F-----EMK-----------
--------K-------------WA---ENKIIVR---FWIIAILSNIL-----ALI----
--------TLKIR-----------------------------------------------
------------------------------------------------------------
------------------------------------------------------------
------------------------------------------------------------
------------------------------------------------------------
------------------------------------------------------------
------------------------------------------------------------
------------------------------------------------------------
--------------------------------------------------------
>Opitutus_terrae_PB90-1@YP_001819513.1
------------------------------------------------------------
------------------------------------------------------------
--------------------------MLSHLADLQDYFGPLRLLRYITVRTLLAAVTSL-
TIGFVIAPWLIAKFR-ELKLGHGYIDD----------RT--G----------------AL
GATYFDKK---NTPTMGGLIIF-LSVFTSA---------ALWA-----------------
----------------------------------------------APNIWVFVSLF-VY
AALT-I---P-------------------------GWRD--DYLKVVHKNRN--------
--------------------------G------------ISSW--EKIGWQS--------
-----LATVVALGLL---LWH-----------------PASAQ-----------------
-----KIRE-------FWV-----------------------------------------
-------------------------------------------P-------FV-------
-------------------------KYPLIPH----------------------------
-----------------MH--------------------W-----AVLLV----LIYLWI
-VGFSNAINLTDGLDGLAI--GCTIPVALVFGI----MA---YVADH-------------
---VFLSQYLLTSHVPGTGELAVICG-ALIGGCMAFLWYNC-----HPAEVFMGDTGSLA
LGGLIGVMAF-M--IHQP--------------------------LTLVIVGG--------
---------------------------------VFVAEMLSVVVQV----G--------V
FKITK------------------------------------RRSGVGR------------
-RF---------------------------------------------------------
-----------------------------FL-----------------------------
------------------------------------------------------------
----------------------------MAPVHHH-----F-----QKK-----------
--------G-------------WP---ETKVVLR---FWVLSLGCALA-----GLA----
--------TLKLR-----------------------------------------------
------------------------------------------------------------
------------------------------------------------------------
------------------------------------------------------------
------------------------------------------------------------
------------------------------------------------------------
------------------------------------------------------------
------------------------------------------------------------
--------------------------------------------------------
>Simkania_negevensis_Z@CCB89606.1
------------------------------------------------------------
------------------------------------------------------------
-----------------------MMLMFLQFLVAHFQVKIPAVFWYSSTRMILAAITTL-
LMTIFLGPWVIRKLY-ALK--TGQSIRVEACPQLAELHQ--K------------------
------KK---ETPTMGGLLIL-LSMMIAL---------FLWM-----------DLRSS-
------------------------------------------------FTL--IFLI-AT
VWLG-L---L-------------------------GGID--DYLKMKYKNSK--------
--------------------------G------------LRAR--KKFGFQI--------
-----LFSGLLALFL---IWTPMSESLHHGSWFSPPISKEQVT---------EKQETLTS
QETYGRYFL---------------------------------------------------
-------------------------------------------P-------FK-------
-------------------------KAPFFTL----------------------------
-----------------AGGGL-----------------------ILAFF----ITMFVV
-TGASNAVNLSDGLDGLAS--GLILLVGAVLAL----FA---FLSNN-------------
---IEMARYLNIPYLEGSGEIAVYLC-ALCGACLGFLWYNG-----YPAEVFMGDIGSLS
LGGILGTAAV-L--LRRE--------------------------FLLALVGG--------
---------------------------------VFVLEALSVILQV----------LSYR
YRNKK-------------------------------------------------------
-RI---------------------------------------------------------
-----------------------------FR-----------------------------
------------------------------------------------------------
----------------------------CAPLHHH-----F-----EFK-----------
--------G-------------WP---EAKVVVR---FWIVGLILALF-----GLA----
--------SIKFQ-----------------------------------------------
------------------------------------------------------------
------------------------------------------------------------
------------------------------------------------------------
------------------------------------------------------------
------------------------------------------------------------
------------------------------------------------------------
------------------------------------------------------------
--------------------------------------------------------
>Waddlia_chondrophila_WSU_86-1044@ADI38741.1
------------------------------------------------------------
------------------------------------------------------------
-----------------------MILLFLEFLRGHFLVKVPAAFFYTSTRMMLAALTTL-
FISIFFGPWFIRKLY-ELK--IGQSIRMEECPLLGELHA--K------------------
------KK---DTPTMGGLLVL-FSMIAAL---------LLWM-----------DLTHA-
------------------------------------------------FTL--ILLI-ST
LVLG-F---L-------------------------GGRD--DYLKLKYKNTK--------
--------------------------G------------LSGK--KKLVVQL--------
-----LLSSFIACYLLVPSVSEFFHVGSWYEPPIVKEEVAGVE----------SSKSISL
QTYASRLYL---------------------------------------------------
-------------------------------------------P-------FF-------
-------------------------KDPVWTF----------------------------
-----------------SG--------------------------M-SLLMIFFLIVFVI
-TGSSNAVNLTDGLDGLAA--GCLLMVAVSLSL----IA---FLSNH-------------
---LELSQYLNILYIEGSGEIAVFLS-GFAGACLGFLWYNG-----YPAQVFMGDTGSLA
LGGLIGICAV-L--LKRE--------------------------FLLAIIGG--------
---------------------------------VFVAEAVSVIVQV----------GSYK
LRNKK-------------------------------------------------------
-RV---------------------------------------------------------
-----------------------------FL-----------------------------
------------------------------------------------------------
----------------------------CAPLHHH-----F-----EYK-----------
--------G-------------WA---ETKVVVR---FWIISLLLAMI-----GML----
--------SLKFQ-----------------------------------------------
------------------------------------------------------------
------------------------------------------------------------
------------------------------------------------------------
------------------------------------------------------------
------------------------------------------------------------
------------------------------------------------------------
------------------------------------------------------------
--------------------------------------------------------
>Neochlamydia_sp._S13@WP_042241468.1
------------------------------------------------------------
------------------------------------------------------------
-----------------------MIIFLVDWLKYTLNIKVPMVFTYYSTRMILAAITSL-
IISIFLGPYFIKKLY-ELK--IGQTIRVEDCPLLGQLHE--K------------------
------KK---DTPTMGGVLIL-FSMLISM---------FLWM-----------------
---------------------------------------------DISHVFTLILFI-TT
VWLG-V---V-------------------------GGYD--DYLKLKHKNPK--------
--------------------------G------------LSGK--KKLLYQFTLSAFIAL
YLLCPSVSTSIQMKN---WFA-----PPIVKEQTATKTKWGPLVMKQEATNSSGPTAISL
KDYATRIYL---------------------------------------------------
-------------------------------------------P-------FI-------
-------------------------KNHWLVL----------------------------
-----------------KGALT-----------------------LVAAL----FIMFVI
-TGSSNAANLTDGLDGLAA--GCLIIVAGCLAL----IA---FVSNH-------------
---IQIAGYLNILYIEGSGEIAIYLS-ALIGACLGFLWYNS-----HPAQVFMGDTGSLA
LGGIIGVSAV-L--LKRE--------------------------LLLGLVGG--------
---------------------------------IFVAEALSVILQV----------LSYK
YRNKK-------------------------------------------------------
-RI---------------------------------------------------------
-----------------------------FL-----------------------------
------------------------------------------------------------
----------------------------CAPLHHH-----F-----EYM-----------
--------G-------------WA---ETKVVTR---FWIIGLLLGIL-----GIA----
--------SLKFQ-----------------------------------------------
------------------------------------------------------------
------------------------------------------------------------
------------------------------------------------------------
------------------------------------------------------------
------------------------------------------------------------
------------------------------------------------------------
------------------------------------------------------------
--------------------------------------------------------
>Bacteroides_fragilis_HMW_610@EKA88003.1
------------------------------------------------------------
------------------------------------------------------------
------------------------MLYYLFEWLHKLNFPGAGMFGYTSFRALMAVILAL-
LISSIWGDKFINLLK-RKQITETQRDA----------KI-DP------------------
--FGVNKV---GVPSMGGVIII-VAILIPC---------LLLG-----------KLHNI-
------------------------------------------------YMI--LMLI-TT
VWLG-S---L-------------------------GFAD--DYIKIFKKDKE--------
--------------------------G------------LHGK--FKIIGQV--------
-----GLGLIVGLTLYLSPNVVIRENIEIQKSENEIEVIHGTH-----------------
-----DLKS-----TQTTI-----------------------------------------
-------------------------------------------P-------FF-------
-------------------------K-SNNLD----------------------------
---YADLVGFMGEHAQTAG--------------------W-----ILFVI----ITIFVV
-TAVSNGANLNDGMDGMAA--GNSAIIGLTLGI----LA---YVSSH-------------
---IEFAGYLNIMYIPGSEELVIFIC-AFIGALIGFLWYNA-----YPAQVFMGDTGSLT
IGGIIAVFAI-I--IHKE--------------------------LLIPILCG--------
---------------------------------IFLVENLSVLLQR----F--------Y
YK-------------------------------------AGKRKGVKQ------------
-RL---------------------------------------------------------
-----------------------------FK-----------------------------
------------------------------------------------------------
----------------------------RAPIHDH-----FRTSMSLVE-----------
--------P-GCSVKFTKPDQLFH---ESKITVR---FWIVTIVLAAI-----TII----
--------TLKIR-----------------------------------------------
------------------------------------------------------------
------------------------------------------------------------
------------------------------------------------------------
------------------------------------------------------------
------------------------------------------------------------
------------------------------------------------------------
------------------------------------------------------------
--------------------------------------------------------
>Cytophaga_hutchinsonii@Q11RH2.1
------------------------------------------------------------
------------------------------------------------------------
-----------------------MLYYLFEYWENKYDLLGAGVFQYISFRAGMAAFVSL-
LIALVFGKKIITFIQ-NKQ--IGESIR----------DL--G------------------
LAGQMEKK---GTPTMGGLMII-LCIIVPT---------VLFA-----------KLTNV-
------------------------------------------------YIV--LLLI-ST
IWLG-F---I-------------------------GFMD--DYIKVFKKNKE--------
--------------------------G------------LQGK--FKIIGQV--------
-----SLGLIVGLTL---LYNSSVVIREYTLADGSKSTIQSSS--------------VYT
DVESSLTTI---------------------------------------------------
-------------------------------------------P-------FL-------
-------------------------K-NNELD----------------------------
-----------------YG--------------SISCLITDNCTPILYVL----LVIIVI
-TAVSNGANITDGIDGLAA--GTSAIIALTLSI----FA---YVSGN-------------
---AIFASYLNIMYIPNSGELVIFGA-ALMGACIGFLWFNS-----YPAQVFMGDTGSLA
LGGVIAVMAL-A--VRKE--------------------------LLLPALCG--------
---------------------------------IFLIENLSVIMQV------------SY
FKYTK------------------------------------KKYGEGR------------
-RI---------------------------------------------------------
-----------------------------FK-----------------------------
------------------------------------------------------------
----------------------------MSPLHHH-----Y-----QKS-----------
--------G-------------FH---ESKIVTR---FWIVGILLAIL-----SLA----
--------TLKLR-----------------------------------------------
------------------------------------------------------------
------------------------------------------------------------
------------------------------------------------------------
------------------------------------------------------------
------------------------------------------------------------
------------------------------------------------------------
------------------------------------------------------------
--------------------------------------------------------
>Chloroherpeton_thalassium@B3QWT4.1
------------------------------------------------------------
------------------------------------------------------------
-----------------------MLYYLLSYVREIYDPPGLGVINYITFRAGAAAVTAL-
IIILVFGPKIIRFLR-DK---VIEPIK-EEAP-----EE--H------------------
----RKKV---NIPTMGGLMII-LAIEVSG---------LLWA-----------KIAEP-
------------------------------------------------FVW--MVLL-AI
IWMG-A---V-------------------------GFVD--DYRKVVLKIKG--------
--------------------------G------------LSGR--YKIVGQV--------
---------ALGLIIGGYTFF------------------DPTL-----------------
-----SVLL-----SKTTV-----------------------------------------
-------------------------------------------P-------FI-------
-------------------------K-EITVD----------------------------
-----------------YG--------------------I-----W-YIP----LAIFIV
-TAVSNAVNLTDGLDGLAA--GSTAISVFSLAG----FA---YLTGN-------------
---VKFAEYLNITYIPGAGEVTILSM-AIVAACIGFLWFNS-----NPAEVFMGDTGSLA
LGSAVAVIAL-L--IKKE--------------------------LLLPLIAG--------
---------------------------------IFFIETLSVIIQR----G--------Y
FKYTK------------------------------------RRDGEGK------------
-RI---------------------------------------------------------
-----------------------------FR-----------------------------
------------------------------------------------------------
----------------------------MAPLHHH-----F-----QKK-----------
--------G-------------WA---EQKIVIR---FWIIEVLLVLT-----SLL----
--------TLKLR-----------------------------------------------
------------------------------------------------------------
------------------------------------------------------------
------------------------------------------------------------
------------------------------------------------------------
------------------------------------------------------------
------------------------------------------------------------
------------------------------------------------------------
--------------------------------------------------------
>Chlorobium_tepidum_TLS@NP_660943.1
------------------------------------------------------------
------------------------------------------------------------
-----------------------MLYYILRYINELYSLPGMGVIEYLTFRASAAAITAL-
LIIIFAGQRFIRFLK-SK---FVEPIKEE--------APPEH------------------
----RKKK---DVPTMGGLMII-FAIEVSA---------FLWA-----------------
-------------------------------------------KIDDPHVW--LIML-AV
FWMG-L---I-------------------------GFID--DYQKVVLKVKG--------
--------------------------G------------LAGH--YKLIGQV--------
-----TL---GLVIG---FYT------------------WNDP-----------------
-----VFSV---LLSDTTV-----------------------------------------
-------------------------------------------P-------FF-------
-------------------------K-KLSVD----------------------------
-----------------YG--------------------I-----F-YIP----VVIFII
-TAVSNAVNLTDGLDGLAA--GNAAIVTFALGV----FA---YLCGN-------------
---AVYSGYLSIPFISGAGEVAVVSM-AIVMACVGFLWFNS-----SPAEVFMGDTGSLS
LGSAIAVIAL-M--IKQE--------------------------LLLPVLAG--------
---------------------------------VFFVETLSVSMQV----A--------W
FK-IS-----------------------------------KKLYGEGR------------
-RI---------------------------------------------------------
-----------------------------FL-----------------------------
------------------------------------------------------------
----------------------------MAPLHHH-----F-----QLK-----------
--------G-------------WA---EQKIVIR---FWIISILLFLT-----SLM----
--------TLKLR-----------------------------------------------
------------------------------------------------------------
------------------------------------------------------------
------------------------------------------------------------
------------------------------------------------------------
------------------------------------------------------------
------------------------------------------------------------
------------------------------------------------------------
--------------------------------------------------------
>Chlorobium_luteolum@Q3B126.1
------------------------------------------------------------
------------------------------------------------------------
-----------------------MLYYLLHYFNSTYNPPGLGVVEYLTFRASAAAITSL-
LITLLAGPGFIRYLR-SR---FIEPVK-EEAP-----AE--H------------------
----RKKK---DLPTMGGLLII-FSIEVSV---------LLWS-----------KFDDP-
------------------------------------------------HVW--LIML-AV
LWMG-V---V-------------------------GFID--DYRKVVLKVKG--------
--------------------------G------------LSPR--WKLVAQV--------
-----AL---GLVVG---IYT------------------SLDP-----------------
-----AFSV---LMRETSV-----------------------------------------
-------------------------------------------P-------FF-------
-------------------------K-NLTID----------------------------
-----------------YG--------------------Y-----F-YIP----VVIFII
-TALSNAVNLTDGLDGLAS--GSSAIVVFALGG----FA---YLAGN-------------
---AVYATYLSIPFIPGGGEIAVVCM-AIVMASVGFLWFNS-----NPAEIFMGDTGSLA
LGSAIAVIAL-L--IKQE--------------------------LLLPVLAG--------
---------------------------------VFLLETLSVSVQV----L--------Y
FK-YT-----------------------------------RMRFGQGR------------
-RI---------------------------------------------------------
-----------------------------FL-----------------------------
------------------------------------------------------------
----------------------------MAPLHHH-----F-----QLK-----------
--------G-------------WA---EQKIVIR---FWIITILFFLT-----SLM----
--------TLKLR-----------------------------------------------
------------------------------------------------------------
------------------------------------------------------------
------------------------------------------------------------
------------------------------------------------------------
------------------------------------------------------------
------------------------------------------------------------
------------------------------------------------------------
--------------------------------------------------------
>Prosthecochloris_aestuarii@B4S6R2.1
------------------------------------------------------------
------------------------------------------------------------
-----------------------MLYYLLQYINDVFDPPGFGVVEYITFRASAAAITSL-
LITIFVGPRLIAYLK-RK---YIEPIKEE--------APPEH------------------
----RKKK---ELPTMGGTLII-FSILVSG---------LLWS-----------------
-------------------------------------------RFNDPYVW--LILL-AI
LWMG-T---I-------------------------GFID--DYRKVVLKIKG--------
--------------------------G------------LAAR--YKLIGQV--------
-----SLGLVVGLYT---WYD--------------PAFSVLQS-----------------
-----QTTV---------------------------------------------------
-------------------------------------------P-------FF-------
--------------------------KNLTIN----------------------------
-----------------YG--------------------------IFYIP----LVVFII
-TAVSNAVNLTDGLDGLAS--GVSGIVVFALGG----FA---YLTGN-------------
---TVYADYLNINYISGAGEVAILSM-AIAMSCVGFLWFNS-----HPAEIIMGDTGSLA
LGSAIAVIAL-L--IKQE--------------------------LLLPVLAG--------
---------------------------------TFLLETLSVSLQV------------AW
FKFTR------------------------------------WRFGEGR------------
-RI---------------------------------------------------------
-----------------------------FL-----------------------------
------------------------------------------------------------
----------------------------MAPLHHH-----F-----QLK-----------
--------G-------------WA---EEKIVIR---FWIITLLFFLT-----SLM----
--------TLKLR-----------------------------------------------
------------------------------------------------------------
------------------------------------------------------------
------------------------------------------------------------
------------------------------------------------------------
------------------------------------------------------------
------------------------------------------------------------
------------------------------------------------------------
--------------------------------------------------------
>Akkermansia_muciniphila_ATCC_BAA-835@ACD04492.1
------------------------------------------------------------
------------------------------------------------------------
------------------------------MHSVIEQFSPSGAFAEPAGRALLACLVSF-
ALTMIFAPRVIRALI-SLK--IGQPIR-TAEEVHKLAEL--H------------------
----GAKA---GTPTMGGVLIV-GSMTAAT---------LLCA-----------RMGNP-
------------------------------------------------FII--ACLI-VT
LALG-L---L-------------------------GFRD--DYLKVAKKTSD--------
--------------------------G------------ISAR--KKLLVQF--------
-----LAGLAGVTFL---YLY-----------------PEGNP-----------------
-----RVEL-HDYISSLFI-----------------------------------------
-------------------------------------------P-------FY-------
-------------------------G-QVNLP----------------------------
---------------------------------------W-----FVYIP----FGVVVV
-MSASNAVNLTDGLDGLAS--GCSVATGITYAI----IA---VLCGS-------------
---WLTADSLDIPFHPGAGEISVFMM-ALVGACLGFLWHNC-----YPARVFMGDTGSLA
LGGAFGMAAV-C--TAQE--------------------------LLFIVIGG--------
---------------------------------VFVMEAASVVLQV----G--------S
YKLRH-----------------------------------------GK------------
-RI---------------------------------------------------------
-----------------------------FA-----------------------------
------------------------------------------------------------
----------------------------MAPIHHH-----F-----ELK-----------
--------G-------------WK---ETQVIAR---FWMISLLLAFL-----GLF----
--------LITTA-----------------------------------------------
------------------------------------------------------------
------------------------------------------------------------
------------------------------------------------------------
------------------------------------------------------------
------------------------------------------------------------
------------------------------------------------------------
------------------------------------------------------------
--------------------------------------------------------
>Chthoniobacter_flavus_Ellin428@EDY19761.1
------------------------------------------------------------
------------------------------------------------------------
--------------------MIYYLYKLSLLYPNEDFFRAMNVFQYITLRALGAALTAF-
LLSLMCGNWTIRRLI-SLK--LGQPIRTKEEVNKLFELH-GS------------------
------KA---GTPTMGGVLML-GAVIVSS---------LVWA-----------------
-------------------------------------------RPDNPFVW--LLMF-SL
VYCG-G---L-------------------------GFWD--DYLKVSKKNSA--------
--------------------------G------------VSER--TKLIAQA--------
-----IL--AIIVTA---FFL------------MNPAIEVQAR-----------------
-----AVYV---------------------------------------------------
-------------------------------------------P-------FS-------
-------------------------K-APIFA----------------------------
-----------N-----LG--------------------L-----LGTLG----FFALVI
-IGSSNAVNLTDGLDGLAA--GCTCTAAFAYAI----LA---YVCGH-------------
---VGIATYLQIPFYPFAGELTVMCM-ALVGASFGFLWFNC-----HPAKVFMGDTGSLA
IGGMLGVTAI-C--TKQE--------------------------MLLVVVGG--------
---------------------------------VFVIEAVSVLIQR----T--------W
FKITK------------------------------------KRYGEGR------------
-RV---------------------------------------------------------
-----------------------------FL-----------------------------
------------------------------------------------------------
----------------------------MSPLHHH-----F-----ELK-----------
--------G-------------WK---ENTVIVR---FWILSIMFAFL-----GLA----
--------TLKLR-----------------------------------------------
------------------------------------------------------------
------------------------------------------------------------
------------------------------------------------------------
------------------------------------------------------------
------------------------------------------------------------
------------------------------------------------------------
------------------------------------------------------------
--------------------------------------------------------
>Persephonella_marina_EX-H1@ACO04115.1
------------------------------------------------------------
------------------------------------------------------------
-----------------------------MLYHLLYELFDINLFKYITFRGFYALITSF-
GISLILGPYIIRRLK-VFQYKEGGYIREYTPD-----TH-IA------------------
------KK---HTPTMGGILII-LSVIVSS---------LLWC-----------------
-------------------------------------------RLDNFFVW--LVIF-VL
VSFA-F---L-------------------------GGLD--DYKKITKKK----------
--------------------------G------------LSTK--TKFVWQF--------
-----IIALVASVSL---YLY-----------------PKYDT-----------------
-----VLYF---------------------------------------------------
-------------------------------------------P-------FL-------
-------------------------K-DVYID----------------------------
-----------------LG--------------------L-----F-YIP----FMIFII
-VGASNAVNLTDGLDGLAI--GPSLMSIAAFAF----FA---YVAGH-------------
---SKIASYLHLPHISGSGELTVFMM-ALLGAGLGFLWFNS-----FPAEMFMGDAGALS
IGAVLGTVSI-I--TKQE--------------------------FVLAIVGG--------
---------------------------------VFVAETLSVIAQV----A--------Y
FK-AT----------------------------------------GGK------------
-RL---------------------------------------------------------
-----------------------------FK-----------------------------
------------------------------------------------------------
----------------------------RAPIHHH-----F-----ELL-----------
--------G-------------IP---EPKIVVR---VWIISIILAII-----ALS----
--------TLKIR-----------------------------------------------
------------------------------------------------------------
------------------------------------------------------------
------------------------------------------------------------
------------------------------------------------------------
------------------------------------------------------------
------------------------------------------------------------
------------------------------------------------------------
--------------------------------------------------------
>Hydrogenobacter_thermophilus_TK-6@YP_003431876.1
------------------------------------------------------------
------------------------------------------------------------
-------------------------MLYHLSLWLKDHFFAFNVFKYITFRSLSAVIVAF-
LITLIITPIFVKKMK-ALQRLFKGYIREYTPE-----GH-LT------------------
------KR---YIPSMGGFVIV-LSLLLSS---------LLLM-----------------
-------------------------------------------RLDLAYFW--IITF-CT
LSFA-F---I-------------------------GFAD--DYVKLRNKK----------
--------------------------G------------ISAR--VKLTAQV--------
-----LVSFITVMLI---HTF-----------------TEVNT-----------------
-----KLYF---------------------------------------------------
-------------------------------------------P-------LF-------
-------------------------K-DLQID----------------------------
-----------------LG--------------------I-----F-YIP----FAVLVI
-IATSNAVNLTDGLDGLAI--GPVMTAAASLGT----VS---YVVGH-------------
---YTLSKYLNIPYVPYAGDLTVLCF-AIVGAGLGFLWFNA-----YPAQLFMGDVGSLS
LGATLGVIAL-I--SKSE--------------------------LLLPIAGG--------
---------------------------------IFVFETLSVILQV----A--------Y
FK-LT----------------------------------------GGK------------
-RL---------------------------------------------------------
-----------------------------FR-----------------------------
------------------------------------------------------------
----------------------------MAPFHHH-----L-----ELS-----------
--------G-------------MP---EPKIVVR---MWIISLLLGIL-----TVS----
--------TLKLR-----------------------------------------------
------------------------------------------------------------
------------------------------------------------------------
------------------------------------------------------------
------------------------------------------------------------
------------------------------------------------------------
------------------------------------------------------------
------------------------------------------------------------
--------------------------------------------------------
>Aquifex_aeolicus_VF5@NP_213025.1
------------------------------------------------------------
------------------------------------------------------------
-------------------------MLYQLALLLKDYWFAFNVLKYITFRSFTAVLIAF-
FLTLVLSPSFINRLR-KIQRLFGGYVREY--------TPESH------------------
----EVKK---YTPTMGGIVIL-IVVTLST---------LLLM-----------------
-------------------------------------------RWDIKYTW--VVLL-SF
LSFG-T---I-------------------------GFWD--DYVKLKNKK----------
--------------------------G------------ISIK--TKFLLQV--------
-----LSASLISVLI---YYW-----------------ADIDT-----------------
-----ILYF---------------------------------------------------
-------------------------------------------P-------FF-------
-------------------------K-ELYVD----------------------------
-----------------LG--------------------V-----L-YLP----FAVFVI
-VGSANAVNLTDGLDGLAI--GPAMTTATALGV----VA---YAVGH-------------
---SKIAQYLNIPYVPYAGELTVFCF-ALVGAGLGFLWFNS-----FPAQMFMGDVGSLS
IGASLATVAL-L--TKSE--------------------------FIFAVAAG--------
---------------------------------VFVFETISVILQI----I--------Y
FR-WT----------------------------------------GGK------------
-RL---------------------------------------------------------
-----------------------------FK-----------------------------
------------------------------------------------------------
----------------------------RAPFHHH-----L-----ELN-----------
--------G-------------LP---EPKIVVR---MWIISILLAII-----AIS----
--------MLKLR-----------------------------------------------
------------------------------------------------------------
------------------------------------------------------------
------------------------------------------------------------
------------------------------------------------------------
------------------------------------------------------------
------------------------------------------------------------
------------------------------------------------------------
--------------------------------------------------------
>Hydrogenivirga_sp._128-5-R1-1@WP_008285871.1
------------------------------------------------------------
------------------------------------------------------------
-------------------------MIYHLAILLREHFFAFNVLKYITFRSFTAILLAF-
FITLILSPTFMKKFA-KIQRLFGGYVREY--------TPEHH------------------
----ESKK---YTPTMGGVVIV-TVILITS---------VLLM-----------------
-------------------------------------------RLDIRYTW--VLVF-ST
LSFA-L---I-------------------------GFVD--DWIKLKNKK----------
--------------------------G------------LSIK--AKLAFQM--------
-----SFALAVSLLI---FYW-----------------VGLET-----------------
-----KLYF---------------------------------------------------
-------------------------------------------P-------FF-------
-------------------------K-ELTVD----------------------------
-----------------LG--------------------W-----L-YIP----FSMFII
-VGTANAVNLTDGLDGLAI--GPSMTTATAFGV----IA---YVVGH-------------
---SKIAQYLGVPHVPYAGEITVFCF-AIIGAGLGFLWFNT-----YPAQVFMGDVGALG
LGAALATVSI-M--TKSE--------------------------FLLAVAGG--------
---------------------------------VFVFETVTVILQI----I--------Y
FR-AT----------------------------------------GGK------------
-RL---------------------------------------------------------
-----------------------------FR-----------------------------
------------------------------------------------------------
----------------------------KAPFHHH-----L-----EEK-----------
--------G-------------LD---EPKIVVR---MWIVSALLAIV-----SVA----
--------MLKLR-----------------------------------------------
------------------------------------------------------------
------------------------------------------------------------
------------------------------------------------------------
------------------------------------------------------------
------------------------------------------------------------
------------------------------------------------------------
------------------------------------------------------------
--------------------------------------------------------
>Caulobacter_crescentus_OR37@ENZ82645.1
------------------------------------------------------------
------------------------------------------------------------
--------------------MLYFL--YEWLARSAEHVPLLNLLKYLTFRSGMAMLTAY-
IVAVAMGSRFIRWMK-TKQG-KGQPIRTDGI-----ARHVTE------------------
------KA---GTPTMGGFMIL-AGLFVAA---------LLWA-----------------
-------------------------------------------DLRNVHVW--VVLL-VT
GSYG-V---L-------------------------GFMD--DYAKVTKQTTA--------
--------------------------G------------LSSV--QKLVAQF--------
-----IVAIIATVIL---IVF----------APKSPMTPGMET-----------------
-----SVVF---------------------------------------------------
-------------------------------------------P-------IF-------
-------------------------K-ALVIN----------------------------
-----------------LG--------------------W-----F-YVA----FAAVTI
-AGFSNAVNLTDGLDGLAI--VPVMFAASTFGL----IA---YLVGN-------------
---YKFADYLNLHFAPGVGELAVLCG-AIIGGGMGFLWYNA-----PPAKIFMGDTGSLA
LGGALGAIAV-C--AKHE--------------------------LVLGIVGG--------
---------------------------------LFVAEALSVMIQV----A--------Y
FK-KT-----------------------------------------GK------------
-RV---------------------------------------------------------
-----------------------------FL-----------------------------
------------------------------------------------------------
----------------------------MAPIHHH-----F-----EKL-----------
--------G-------------WA---ESTVVVR---FWIVSMILSFV-----GLA----
--------TLKLR-----------------------------------------------
------------------------------------------------------------
------------------------------------------------------------
------------------------------------------------------------
------------------------------------------------------------
------------------------------------------------------------
------------------------------------------------------------
------------------------------------------------------------
--------------------------------------------------------
>Desulfatibacillum_alkenivorans@B8FBS1.1
------------------------------------------------------------
------------------------------------------------------------
-------------------------MLYHLLTPLAKYMTVFNVFRYITFRTIYASLTAL-
VISFVLGPWLIRKLG-EMQ--VGQHIREDGPQ-----TH-LK------------------
------KA---GTPTMGGVLIM-SAVMFST---------LLWA-----------------
-------------------------------------------DLTNAYVW--IALG-VT
FGFG-L---I-------------------------GFVD--DYLMQVKKRSK--------
--------------------------G------------LSAR--GKFCLQV--------
-----VVAGIAGTVL---VYG-----------------LNGDT-----------------
-----TVNI---------------------------------------------------
-------------------------------------------P-------FF-------
-------------------------K-NLNPD----------------------------
---------LTR-----PG----------------------------YVL----FAILVM
-VGASNAVNLTDGLDGLAI--VPVAIAAGTYMI----FA---YVASH-------------
---YDFATYLSIRHVPQSGEMSVFCG-ALVGAGLGFLWYNA-----YPAQIFMGDVGSLP
LGGALGVVAI-L--TKQE--------------------------LALVIVGG--------
---------------------------------LFVMEAVSVILQV----S--------F
FK-IT----------------------------------------KGK------------
-RI---------------------------------------------------------
-----------------------------FK-----------------------------
------------------------------------------------------------
----------------------------MAPIHHH-----F-----ELK-----------
--------G-------------WP---EPKVIVR---FWIIAIMLALL-----SVS----
--------TLKLR-----------------------------------------------
------------------------------------------------------------
------------------------------------------------------------
------------------------------------------------------------
------------------------------------------------------------
------------------------------------------------------------
------------------------------------------------------------
------------------------------------------------------------
--------------------------------------------------------
>Desulfarculus_baarsii_DSM_2075@ADK86144.1
------------------------------------------------------------
------------------------------------------------------------
-------------------------MLYHLLYPLRDVFVGFNVFRYITFRTIYAAITAL-
VIAWALGPWIIAKLQ-QMQ--IGQHIR----------KLGPE------------------
--SHQAKA---GTPTMGGVLIL-FSVAVSV---------LLWG-----------------
-------------------------------------------DLGNFFLW--MALL-VT
YGFG-A---V-------------------------GFAD--DYLKKVRKSNEG-------
--------------------------G------------LSSR--TKFLALT--------
-----AVAAVAAVAL---YLH-----------------PGYST-----------------
-----KLAV---------------------------------------------------
-------------------------------------------P-------FL-------
-------------------------K-FVVPD----------------------------
-----------------LG--------------------W-----G-YVP----LAMFIL
-VGASNAVNLTDGLDGLAA--GPVLIAMGTYLI----LS---YLAGN-------------
---IKSAEYLQIFYVHGVGELAVFCG-AVVGAVLGFLWYNA-----YPAQVFMGDTGSLS
LGGALGVVAL-C--TKHE--------------------------ILLALVGG--------
---------------------------------LFVVEALSVIMQV----G--------F
FK-LT----------------------------------------GGK------------
-RI---------------------------------------------------------
-----------------------------FR-----------------------------
------------------------------------------------------------
----------------------------MAPLHHH-----F-----ELK-----------
--------G-------------WP---EPKVIVR---FWIISIILGLL-----ALS----
--------TLKLR-----------------------------------------------
------------------------------------------------------------
------------------------------------------------------------
------------------------------------------------------------
------------------------------------------------------------
------------------------------------------------------------
------------------------------------------------------------
------------------------------------------------------------
--------------------------------------------------------
>Pelobacter_seleniigenes@WP_029917438.1
------------------------------------------------------------
------------------------------------------------------------
-------------------------MLYHLLYPLHTEYSVLYVFRYITFRTIYATITAL-
LISFMIGPWLISTLQ-RLQ--IGQSIR----------KVGPE------------------
--SHFVKE---GTPTMGGSLIL-LAIILPT---------LLWA-----------------
-------------------------------------------DLSNLYIW--VTLL-VT
AGYG-A---V-------------------------GFID--DYLKVVRKNSD--------
--------------------------G------------ISAR--QKMFWQI--------
-----VIALIAALLL---YFS-----------------NGFET-----------------
-----HLSV---------------------------------------------------
-------------------------------------------P-------FF-------
-------------------------K-NVNPD----------------------------
-----------------LG--------------------I-----F-YIP----FAVLVM
-VGASNAVNLTDGLDGLAI--GPMIIAAATFLL----LA---YLAGN-------------
---ARLSEYLQITGIPGAGELAILCG-AMIGAGLGFLWFNS-----YPAQVFMGDVGSLS
LGGALGVIAV-I--TKNE--------------------------FLLVIVGG--------
---------------------------------IFVIEALSVIVQV----T--------S
FR-YW-----------------------------------------RR------------
-RV---------------------------------------------------------
-----------------------------FR-----------------------------
------------------------------------------------------------
----------------------------MAPIHHH-----F-----ELK-----------
--------G-------------WP---EPKIIVR---FWIISIILALV-----ALS----
--------TLKLR-----------------------------------------------
------------------------------------------------------------
------------------------------------------------------------
------------------------------------------------------------
------------------------------------------------------------
------------------------------------------------------------
------------------------------------------------------------
------------------------------------------------------------
--------------------------------------------------------
>Geobacter_sulfurreducens_PCA@NP_954114.1
------------------------------------------------------------
------------------------------------------------------------
-------------------------MLYHLLYPLAADFRIFNVFKYLTFRTIYAVITAL-
VVSFILGPWVIRKLE-ALQARQVIRTD----------GPESH------------------
----LKKS---GTPTMGGILIL-ASIVIPT---------LLWA-----------------
-------------------------------------------DLTNRYVW--TTLF-VI
LGYG-L---I-------------------------GFTD--DYKKVVEKDTK--------
--------------------------G------------LSPR--QKMFWQM--------
-----LIAGGAVCFL---VLV-----------------AGMST-----------------
-----ELSV---------------------------------------------------
-------------------------------------------P-------FF-------
-------------------------K-RLHPD----------------------------
-----------------LS--------------------Y-----L-YIP----FGMLVV
-VGASNAVNLTDGLDGLAI--GPVAINAATFLL----FA---YIAGN-------------
---AKLSSYLQTPYVPGAGELAVLCG-AMVGAGIGFLWYNA-----YPAEVFMGDVGSLS
LGGGLGILAV-I--TKQE--------------------------MLLVIVGG--------
---------------------------------IFVVEALSVIFQV----G--------S
YK-YR-----------------------------------------GK------------
-RI---------------------------------------------------------
-----------------------------FR-----------------------------
------------------------------------------------------------
----------------------------MAPIHHH-----F-----ELK-----------
--------G-------------VA---EPKIIVR---FWIITIILALV-----AIS----
--------TLKLR-----------------------------------------------
------------------------------------------------------------
------------------------------------------------------------
------------------------------------------------------------
------------------------------------------------------------
------------------------------------------------------------
------------------------------------------------------------
------------------------------------------------------------
--------------------------------------------------------
>Erythrobacter_litoralis@WP_011413324.1
------------------------------------------------------------
------------------------------------------------------------
--------------------------MLYLIAEWLGFEGALNLIRYQTFRTGATLMTAL-
VIGLIIGPRFINMLRVRQG--KGQPIRDDGP-----QSH-LA------------------
------KR---GTPTMGGLMII-VSLVLSL---------VLWM-----------------
-------------------------------------------DLRSPFVW--ACLA-VT
VGFG-L---I-------------------------GFLD--DLDKVTKNSHR--------
--------------------------G------------VSAK--VRLLMEF--------
-----LVAGIASYII---VSQ-------------------INT-----------------
-----WLYV---------------------------------------------------
-------------------------------------------P-------FV-------
-------------------------S-DRAIP----------------------------
-----------------LG--------------------P-----F-YYV----FAAVVI
-VGAGNAVNLTDGLDGLAI--MPVIIAAGTFAI----IA---YLAGR-------------
---VDYSEYLGIPHVPGAGELAIFCA-AIMGAGLAFLWFNA-----PPAAVFMGDTGSLA
LGGALGAIAV-A--SHHE--------------------------IVLAIVGG--------
---------------------------------LFVFEALSVIIQV----F--------W
FK-RT-----------------------------------------GK------------
-RV---------------------------------------------------------
-----------------------------FR-----------------------------
------------------------------------------------------------
----------------------------MAPIHHH-----F-----EQL-----------
--------G-------------WS---ESKVVIR---FWIVSIVLALM-----GLA----
--------TLKLR-----------------------------------------------
------------------------------------------------------------
------------------------------------------------------------
------------------------------------------------------------
------------------------------------------------------------
------------------------------------------------------------
------------------------------------------------------------
------------------------------------------------------------
--------------------------------------------------------
>Rhodospirillum_centenum@B6IRG5.1
------------------------------------------------------------
------------------------------------------------------------
-------------------------MLFNLLYPLADEFQIFNLFRYITFRTGGAMVTAL-
LISFVIGPRVIRWLKSVQG--EGQPIRTD--------GPETH------------------
----LKKK---GTPTMGGLMIL-IAVIVST---------LLWV-----------------
-------------------------------------------DLANVYTW--IVLL-VT
VGFG-L---I-------------------------GFGD--DFLKLTKRNTK--------
--------------------------G------------LSGR--LKLAWTI--------
-----AI--AGVAAT---WYI-------------AVTPHPLDT-----------------
-----GLAV---------------------------------------------------
-------------------------------------------P-------FF-------
-------------------------K-DLLVN----------------------------
-----------------LG--------------------W-----F-FIP----FAILVM
-VGASNAVNLTDGLDGLAI--VPIMIAAATFGL----IA---YLSGN-------------
---AIFAGYLQIHHVPGTGELAVFCG-ALVGAGLGFLWFNA-----PPAMVFMGDTGSLS
MGGALGAVSV-M--TKHE--------------------------LVLAIVGG--------
---------------------------------LFVLEAVSVMVQV----A--------S
FK-LT-----------------------------------------GK------------
-RV---------------------------------------------------------
-----------------------------FR-----------------------------
------------------------------------------------------------
----------------------------MAPIHHH-----F-----EKK-----------
--------G-------------WS---EPTVVIR---FWIIAAILALV-----GLS----
--------TLKLR-----------------------------------------------
------------------------------------------------------------
------------------------------------------------------------
------------------------------------------------------------
------------------------------------------------------------
------------------------------------------------------------
------------------------------------------------------------
------------------------------------------------------------
--------------------------------------------------------
>Parvularcula_bermudensis_HTCC2503@ADM09994.1
------------------------------------------------------------
------------------------------------------------------------
-------------------------MLYHLLTPFAEEIILFNVFNYITFRTGGALMTAL-
LISFVIGPPLIRWMRVRQG--KGQPIRTDGPQ-----SHIIE------------------
------KA---GTPTMGGVLIL-LSVVIAV---------LLWA-----------------
-------------------------------------------PLDNPYVW--TVLG-VT
VGFG-L---L-------------------------GFVD--DYLKVTKQNTK--------
--------------------------G------------VVGS--SKLVFQF--------
-----ALALLAGAVC---VAV---------LRSTEGVDPAVAT-----------------
-----AVDV---------------------------------------------------
-------------------------------------------P-------FI-------
-------------------------K-EWMIP----------------------------
-----------------LG--------------------L-----F-IYP----FAALVI
-VGSSNAVNMTDGLDGLAI--VPVMIAAASFAL----IA---YLVGR-------------
---ADYTAYLGLIYVPGVGELAVIGG-AILGAGLGFLWFNA-----PPAMIFMGDTGSLS
LGGALGAIAV-A--VKHE--------------------------IVLAIIGG--------
---------------------------------LFVFEAVSVMIQI----A--------S
FK-LT-----------------------------------------GK------------
-RV---------------------------------------------------------
-----------------------------FR-----------------------------
------------------------------------------------------------
----------------------------MAPVHHH-----F-----EQL-----------
--------G-------------WK---ESTIVIR---FWIIAVILALI-----GLS----
--------SLKLR-----------------------------------------------
------------------------------------------------------------
------------------------------------------------------------
------------------------------------------------------------
------------------------------------------------------------
------------------------------------------------------------
------------------------------------------------------------
------------------------------------------------------------
--------------------------------------------------------
>Psychrobacter_arcticus@Q4FQ10.1
------------------------------------------------------------
------------------------------------------------------------
-------------------------MLVWLFGWLGQYYAPFSAVSSLTLRALLAVITAL-
AFSMIFGSRVIRRLR-ALK--YGQAIRNDGP-----QSH-LV------------------
------KT---GTPTMGGVLIL-SAIGVST---------LLWA-----------------
-------------------------------------------RLNNPYVW--ILLI-VM
IIFG-A---V-------------------------GWAD--DWLKIKYKNPK--------
--------------------------G------------LIAR--KKYFWLS--------
-----MGALFVGISL---YYI--------ATLQPNVVTTREMQ-----------------
-----DLLL---------------------------------------------------
-------------------------------------------P---IFKDWM-------
-------------------------IPFSAVP----------------------------
-----------------FG--------------------------IGFII----FTYFVI
-NGASNAVNLTDGLDGLAI--LPVVLVAAGLGA----MA---YVSGD-------------
---VRFADYLHVPYIAYNSEVIIVCG-AMIGAGLGFLWFNA-----HPAQVFMGDVGALS
LGAMLGTIAV-M--TRQE--------------------------IAFAIMGG--------
---------------------------------LFVAEALSVMLQV----G--------S
YKLRK------------------------------------------K------------
-RV---------------------------------------------------------
-----------------------------FR-----------------------------
------------------------------------------------------------
----------------------------MAPLHHH-----F-----EEI-----------
--------G-------------WK---ETQVVAR---FWIIAIILVIL-----GLM----
--------TLKLR-----------------------------------------------
------------------------------------------------------------
------------------------------------------------------------
------------------------------------------------------------
------------------------------------------------------------
------------------------------------------------------------
------------------------------------------------------------
------------------------------------------------------------
--------------------------------------------------------
>Escherichia_coli@PG-mraY-EC:2.7.8.13
------------------------------------------------------------
------------------------------------------------------------
-------------------------MLVWLAEHLVKYYSGFNVFSYLTFRAIVSLLTAL-
FISLWMGPRMIAHLQ-KLS--FGQVVRNDGP-----ESH-FS------------------
------KR---GTPTMGGIMIL-TAIVISV---------LLWA-----------------
-------------------------------------------YPSNPYVW--CVLV-VL
VGYG-V---I-------------------------GFVD--DYRKVVRKDTK--------
--------------------------G------------LIAR--WKYFWMS--------
-----VIALGVAFAL---YLA---------------GKDTPAT-----------------
-----QLVV---------------------------------------------------
-------------------------------------------P-------FF-------
-------------------------K-DVMPQ----------------------------
-----------------LG--------------------------LFYIL----LAYFVI
-VGTGNAVNLTDGLDGLAI--MPTVFVAGGFAL----VA---WATGN-------------
---MNFASYLHIPYLRHAGELVIVCT-AIVGAGLGFLWFNT-----YPAQVFMGDVGSLA
LGGALGIIAV-L--LRQE--------------------------FLLVIMGG--------
---------------------------------VFVVETLSVILQV----G--------S
FK-LR-----------------------------------------GQ------------
-RI---------------------------------------------------------
-----------------------------FR-----------------------------
------------------------------------------------------------
----------------------------MAPIHHH-----Y-----ELK-----------
--------G-------------WP---EPRVIVR---FWIISLMLVLI-----GLA----
--------TLKVR-----------------------------------------------
------------------------------------------------------------
------------------------------------------------------------
------------------------------------------------------------
------------------------------------------------------------
------------------------------------------------------------
------------------------------------------------------------
------------------------------------------------------------
--------------------------------------------------------
>Neisseria_gonorrhoeae_1291@EEH62708.1
------------------------------------------------------------
------------------------------------------------------------
--------------------------MFLWLAHFSNWLTGLNIFQYTTFRAVMAALTAL-
AFSLMFGPWTIRRLT-ALK--CGQAVRTDGP-----QTH-LV------------------
------KN---GTPTMGGSLIL-TAITVST---------LLWG-----------------
-------------------------------------------NWANPYIW--ILLG-VL
LATG-A---L-------------------------GFYD--DWRKVVYKDPN--------
--------------------------G------------VSAK--FKMVWQS--------
-----SVAVIAGLAL---FYL---------------AANSANN-----------------
-----ILIV---------------------------------------------------
-------------------------------------------P-------FF-------
-------------------------K-QIALP----------------------------
-----------------LG--------------------V----VG-FLV----LSYLTI
-VGTSNAVNLTDGLDGLAA--FPVVLVAAGLAI----FA---YVSGH-------------
---YQFSQYLQLPYVAGANEVAIFCT-AMCGACLGFLWFNA-----YPAQVFMGDVGALA
LGAALGTVAV-I--VRQE--------------------------FVLVIMGG--------
---------------------------------LFVVEAVSVMLQV----G--------W
YK-KT-----------------------------------------KK------------
-RI---------------------------------------------------------
-----------------------------FL-----------------------------
------------------------------------------------------------
----------------------------MAPIHHH-----Y-----EQK-----------
--------G-------------WK---ETQVVVR---FWIITIVLVLI-----GLS----
--------TLKIR-----------------------------------------------
------------------------------------------------------------
------------------------------------------------------------
------------------------------------------------------------
------------------------------------------------------------
------------------------------------------------------------
------------------------------------------------------------
------------------------------------------------------------
--------------------------------------------------------
>Alcanivorax_pacificus_W11-5@AJD47382.1
------------------------------------------------------------
------------------------------------------------------------
-------------------------MLLWLAEYLTQFHPGFLVVQYLTLRAIFSVLTAL-
VICFVVGPVMIEKLR-HYQ--VGQAIRDDGP-----KSH-LS------------------
------KA---GTPTMGGALIL-VAIVLAS---------LLWA-----------------
-------------------------------------------DLENRFVW--ITLG-VL
FIFG-A---V-------------------------GWVD--DWRKVVEKNPR--------
--------------------------G------------LPAR--WKYLWQS--------
-----VGAIAAACAL---FFT---------------AQTPAET-----------------
-----QLIV---------------------------------------------------
-------------------------------------------P-------FF-------
-------------------------K-NVAIN----------------------------
-----------------LG--------------------V-----F-YIV----LTYFVI
-NGTSNAVNLTDGLDGLAI--MPTVLVAGALGV----FA---YVSGH-------------
---AQFANYLHIPYIAGSGELVVMAA-AICGAGLGFLWFNA-----YPAQVFMGDVGALA
LGAVLGVMAV-I--VRQE--------------------------IVLFIMGG--------
---------------------------------VFVMETVSVMLQV----A--------S
FK-LT-----------------------------------------GR------------
-RI---------------------------------------------------------
-----------------------------FR-----------------------------
------------------------------------------------------------
----------------------------MAPIHHH-----F-----ELK-----------
--------G-------------WP---EPKIIVR---FWVITVILVLV-----GLA----
--------TLKIR-----------------------------------------------
------------------------------------------------------------
------------------------------------------------------------
------------------------------------------------------------
------------------------------------------------------------
------------------------------------------------------------
------------------------------------------------------------
------------------------------------------------------------
--------------------------------------------------------
>Bordetella_bronchiseptica_7E71@KCV56564.1
------------------------------------------------------------
------------------------------------------------------------
-------------------------MLLEIARWLSDDVRAIGVFEYITLRAVLACATAL-
LIGLVAGPRVIRRLT-EMK--IGQAVRAYGP-----ESH-LV------------------
------KT---GTPTMGGALIL-IAIAIST---------LLWA-----------------
-------------------------------------------DWTNRFVW--VVLL-VT
FGFG-W---I-------------------------GWMD--DYRKVVYRDPE--------
--------------------------G------------MPAR--QKFFWQA--------
-----TIGLVAAVYL---AFAVSAPANTELWPLFKAWVGSGFT---------------MP
LPTRADLIV---------------------------------------------------
-------------------------------------------P-------FF-------
--------------------------KSVSYP----------------------------
-----------------LG--------------------V-----LGFVA----LTWAVI
-VGTSNAVNLTDGLDGLAI--MPTVMVGSALGI----FA---YVVGR-------------
---VDYSKYLLFPYIPGAAELMVLCA-AIGGAGLAFLWFNA-----YPAQVFMGDVGALA
LGGALGTIAV-I--VRQE--------------------------IVLFIMGG--------
---------------------------------VFVVETLSVMVQV------------TW
FKYTK------------------------------------RKYGQGR------------
-RI---------------------------------------------------------
-----------------------------FR-----------------------------
------------------------------------------------------------
----------------------------MAPLHHH-----F-----EVG-----------
--------G-------------WK---ETQVVVR---FWIITMMLVLV-----GLS----
--------TLKLR-----------------------------------------------
------------------------------------------------------------
------------------------------------------------------------
------------------------------------------------------------
------------------------------------------------------------
------------------------------------------------------------
------------------------------------------------------------
------------------------------------------------------------
--------------------------------------------------------
>Nitrosomonas_eutropha@Q0AJD8.1
------------------------------------------------------------
------------------------------------------------------------
-------------------------MLLALFQWIAEDIRAFNVFSYITLRTMLAALTAL-
SISFLIGPAMIRSLT-TRK--VGQSVRSD--------GPQSH------------------
----LTKA---GTPTMGGALIL-MAVIITT---------LLWA-----------------
-------------------------------------------DLSNRYIW--LVLL-TT
LGFG-A---I-------------------------GWVD--DYRKVVQHNSK--------
--------------------------G------------LPAS--AKFFWQS--------
-----II---ALLVA---VYL------------AMTAELPQHT-----------------
-----DMIV---------------------------------------------------
-------------------------------------------P-------FF-------
-------------------------K-EVAIP----------------------------
-----------------LG--------------------S-----FLFII----LTYLVI
-VGSSNAVNLTDGLDGLAI--MPTVMISGALAI----FA---YVAGH-------------
---AIFAKYLGIPHIPSAGELAVFCG-ALAGAGLAFLWFNA-----NPAEVFMGDVGALA
LGAALGVITV-I--VRQE--------------------------IVLVIMGG--------
---------------------------------VFVMEALSVMIQV----A--------S
FK-LF-----------------------------------------GR------------
-RV---------------------------------------------------------
-----------------------------FR-----------------------------
------------------------------------------------------------
----------------------------MAPLHHH-----Y-----ELK-----------
--------G-------------WK---ENQVVVR---FWIITIILVLI-----GLS----
--------TLKLR-----------------------------------------------
------------------------------------------------------------
------------------------------------------------------------
------------------------------------------------------------
------------------------------------------------------------
------------------------------------------------------------
------------------------------------------------------------
------------------------------------------------------------
--------------------------------------------------------
>Azoarcus_sp._KH32C@WP_015437315.1
------------------------------------------------------------
------------------------------------------------------------
-------------------------MLLELALWLGQDIRTFNVFGYITLRTVLAALTAL-
VISFVFGPTLIRWLT-EKK--IGQAVRDDGP------KSHLT------------------
------KA---GTPTMGGALIL-IAIAVTT---------LLWG-----------------
-------------------------------------------DLHNHYVW--VTLL-VS
LGFG-A---V-------------------------GWVD--DWRKVVHRDPK--------
--------------------------G------------LASR--WKYLWTS--------
-----LIALAAAMVL---GLT---------------ATEPAQT-----------------
-----DLIV---------------------------------------------------
-------------------------------------------P-------FF-------
-------------------------K-AVSYP----------------------------
-----------------LG--------------------V----WG-FVA----LSYFVI
-NGTSHAVNLTDGLDGLAI--MPTVMVAGALAI----FA---YVAGH-------------
---AGFAKYLGVPYIAGAGELAVFCG-ALCGAGLGFLWFNA-----YPAEVFMGDVGALA
LGAALGTVAV-V--VRQE--------------------------IVLFIMGG--------
---------------------------------LFVAETMSVMVQV----L--------Y
FK-YS----------------------------------------GGK------------
-RI---------------------------------------------------------
-----------------------------FR-----------------------------
------------------------------------------------------------
----------------------------MAPLHHH-----Y-----ELG-----------
--------G-------------WK---ETQVVVR---FWIITLMLVLF-----GLS----
--------SLKLR-----------------------------------------------
------------------------------------------------------------
------------------------------------------------------------
------------------------------------------------------------
------------------------------------------------------------
------------------------------------------------------------
------------------------------------------------------------
------------------------------------------------------------
--------------------------------------------------------
>Methylophilus_methylotrophus@WP_018987372.1
------------------------------------------------------------
------------------------------------------------------------
-------------------------MLLELAKWLAVDIHGFHVFNYITLRAVLATLTAL-
AISFLVGPGMIRKLT-EYK--VGQSVRDD--------GPQTH------------------
----LVKA---GTPTMGGALIL-VAIAIST---------LLWG-----------------
-------------------------------------------NLHNRFVW--VVLV-TT
LGFG-A---V-------------------------GWVD--DYRKVVYKNPK--------
--------------------------G------------LSAK--EKYFWQS--------
-----LIGFGVAGFL---YAT---------------ATTPVET-----------------
-----TLIV---------------------------------------------------
-------------------------------------------P-------FF-------
-------------------------K-HLVFP----------------------------
-----------------LG--------------------A----VG-FIV----LTYLVI
-VGSSNAVNLTDGLDGLAT--LPTVLVGSALAI----FS---YVAGH-------------
---AVFSKYLGIPYVAGASELMVFCA-AMAGAGLGFLWFNA-----YPAEVFMGDVGALA
LGAALGVVAV-I--VRQE--------------------------IVLFIMGG--------
---------------------------------VFVVETFSVAAQV----L--------Y
FK-YT-----------------------------------KKMTGTGK------------
-RI---------------------------------------------------------
-----------------------------FL-----------------------------
------------------------------------------------------------
----------------------------MAPLHHH-----Y-----EQK-----------
--------G-------------WK---ETQVVVR---FWIITMMLVLV-----GLS----
--------TLKLR-----------------------------------------------
------------------------------------------------------------
------------------------------------------------------------
------------------------------------------------------------
------------------------------------------------------------
------------------------------------------------------------
------------------------------------------------------------
------------------------------------------------------------
--------------------------------------------------------
>Kosmotoga_olearia_TBF_19.5.1@ACR80446.1
------------------------------------------------------------
------------------------------------------------------------
----------------------------------------------------MEFLLAC-
SLSIFMTFVFRHIGI-KFGF-LDKPAG-K--L-----KP--H------------------
------ET---AIPYTGGTAIL-LSLIPWL------------------------------
-------------------------------------------I----HEP--GYMV-VV
VSLW-A---I-------------------------GFID--DVK----------------
--------------------------G------------LNPS--LRLMIEL--------
-----LA--GFLFSL---YYL-------------------NNS-----------------
------------------------------------------------------------
---------------------------------------------------FF-------
------------------------------------------------------------
-----------------------------------------------ESL----FLAFLF
-AAVVNAFNMIDGMDGVCS--GVVVVSALVLVI---------VFQLH-------------
----------------------PLLL-AFAGTFFGFFVWNF-----PPAKIFLGDQGSYI
AGAFMGMMLL-NSYGTES--------------------------FIPVLAVVW-------
---------------------------------LPLLDLSAGFLRR--------------
-------------------------------------------IIAGK------------
-SP---------------------------------------------------------
-----------------------------FE---GD------------------------
------------------------------------------------------------
----------------------------RDHFYDK-----------LFS-----------
----------------------LTKENKKATTIL---SIMMAFLWSVL-----GLLPNAI
MSVSLLCLLSVVLVFKLKLLKQQSI-----------------------------------
------------------------------------------------------------
------------------------------------------------------------
------------------------------------------------------------
------------------------------------------------------------
------------------------------------------------------------
------------------------------------------------------------
------------------------------------------------------------
--------------------------------------------------------
>Thermotoga_maritima_MSB8@NP_228614.1
------------------------------------------------------------
------------------------------------------------------------
----------------------------------------------------MAFLLSF-
LLSLFGVWFFGRVAK-RLNI-VDRPDGVL--------KP--H------------------
------GR---ETPYLGGLGIF-VGVLPFL---------WNDT-----------------
-----------------------------------------------------VVLLSAS
IALA-----L-------------------------GLMD--DLF----------------
--------------------------S------------LSPF--LRLIAEF--------
---------GISLLL---VWR---------------------------------------
------------------------------------------------------------
---------------------------------------------------FI-------
-------------------------G----------------------------------
-----------------LD--------------------N-----LLVST----FWLFFV
-VVLINSVNMMDGMDGLCG--SLVALSALSYFF---------LVRGV-------------
-------------------FFENLSL-SLLGASLGYLVFNF-----PPARIFMGDAGSYL
MAVLLSAIVLSQ--NRFA---------------------SFDTFLTMIFPLW--------
---------------------------------IFFLDFLASVLRR--------------
YRNKK-------------------------------------------------------
-SI---------------------------------------------------------
-----------------------------FR-----------------------------
------------------------------------------------------------
--------------------------GDRNHMYDK-----L-----SRR-----------
----------------------FG---VKRALFI---MIATHAVFCGF-----SFGALGN
IVMSVVTFVLAVVFSFVLIKGLGLLHYD--------------------------------
------------------------------------------------------------
------------------------------------------------------------
------------------------------------------------------------
------------------------------------------------------------
------------------------------------------------------------
------------------------------------------------------------
------------------------------------------------------------
--------------------------------------------------------
>Fervidobacterium_nodosum_Rt17-B1@ABS60114.1
------------------------------------------------------------
------------------------------------------------------------
-----------------------------------------------MISMLYTFLASF-
IFTLIIIPFLIKIAF-KLNI-VDKPDY----------KLKTH------------------
------EK---ATPYLGGVAFV-LSFLIFT---------PYSL-----------------
-----------------------------------------------------FRKL-YI
TVLS-L---M-------------------------GLYD--DIK----------------
--------------------------S------------TNPW--IRLIVEF--------
---------LIGFLV---STR---------------------------------------
-----FLTS---------------------------------------------------
-------------------------------------------P----------------
------------------------------------------------------------
---------------------------------------------V-EIF----VATFFY
-AFLINSVNMMDGMDGICA--ITSAIAAFGLIW----TV---------------------
-----------------MFPYDKFYLISLMGALLAYLIYNF-----PPAKIFMGDMGSYT
IGAILGVSVI----SSFS--------------------KSLSHTVAALIILT--------
---------------------------------PFFLDTFTSMIRR-------------I
LTGKS-------------------------------------------------------
-PF---------------------------------------------------------
-----------------------------YG-----------------------------
------------------------------------------------------------
---------------------------DRDHIYDK-----L-----YRR-----------
----------------------LNS--KRKTFTA---MALISSAFCFL-----GMIYIKF
EIISALFTIVLIIFLTLKLKLLKYDELK--------------------------------
------------------------------------------------------------
------------------------------------------------------------
------------------------------------------------------------
------------------------------------------------------------
------------------------------------------------------------
------------------------------------------------------------
------------------------------------------------------------
--------------------------------------------------------
>Marinitoga_piezophila_KA3@AEX85749.1
------------------------------------------------------------
------------------------------------------------------------
------------------------------------------------MHYLGVFFLSI-
IITYIMIPVAKNMGI------VDKPDETL--------KI--H------------------
------EK---ATPYLGGLAIY-LSSIFFI---------HDLK-----------------
-----------------------------------------------------FVFF-SS
LLMF-----L-------------------------GLID--DIK----------------
--------------------------D------------VSPK--IRLLVEF--------
-----VI--IIATLI---------------------------------------------
------------------------------------------------------------
-------------------------------------------P-------FY-------
------------------------------ST----------------------------
-----------------IG--------------------------IIYFF----LLIILG
-VALINAVNMIDGMDGICG--GNTLFVILFLSI----IS---------------------
---------------------KQYDYIFIVAAIAGFLIFNF-----YPAKIFLGDAGSYF
LAYTIFYLMV-IMTNNHG----------------------FGGFAISVIVSA--------
---------------------------------LFYTDLFFSFLRR-----------ILN
HR----------------------------------------------------------
-SP---------------------------------------------------------
-----------------------------FS-----------------------------
------------------------------------------------------------
--------------------------GDRDHIYDK-----I----KKRY-----------
--------K-------------IS---VKTTAII---TYVFSFLFGII-----GIISWDY
PYLGVSLAFLEYLFLGIYFKLYSYD-----------------------------------
------------------------------------------------------------
------------------------------------------------------------
------------------------------------------------------------
------------------------------------------------------------
------------------------------------------------------------
------------------------------------------------------------
------------------------------------------------------------
--------------------------------------------------------
>Petrotoga_mobilis_SJ95@ABX32356.1
------------------------------------------------------------
------------------------------------------------------------
-------------------------------------------------MLAIKLISSF-
VLSVILVPIMIRIAN-KYNI-VDKPDNKL--------KV--H------------------
------KS---PIPYLGGVAVF----LSIL---------PFYY-----------------
------------------------------------------------NDI--GFII-PA
SILT-F---I-------------------------GLYD--DIK----------------
--------------------------S------------VSPY--IRLFAEF--------
-----IV---VSMAI---YFV-------------------GGI-----------------
-----IEPF---------------------------------------------------
-------------------------------------------Q-------FF-------
------------------------------------------------------------
------------------------------------------------------ILVLTG
-IALVNGVNMVDGMDGVCA--GTAIVSLLFFSL----IS---------------------
----------------KNYELL-----IFAFAILGFLLYNL-----PPAKIFLGDAGSYL
LGFTLFYSFS-FLSGRSG----------------------RGGYFISLIITG--------
---------------------------------FYFTDLVYAVIRR----L--------L
SKRSP-------------------------------------------------------
-FL---------------------------------------------------------
-----------------------------GD-----------------------------
------------------------------------------------------------
----------------------------KEHIYDK-----I----RKKY-----------
--------K-------------IK---PLFVALV---TYSISVFFGLI-----GLITWDF
QIIGVIIVLMLFIFLGYHFKLYKYE-----------------------------------
------------------------------------------------------------
------------------------------------------------------------
------------------------------------------------------------
------------------------------------------------------------
------------------------------------------------------------
------------------------------------------------------------
------------------------------------------------------------
--------------------------------------------------------
>Rhodopirellula_baltica_SH_1@NP_867278.1
------------------------------------------------------------
------------------------------------------------------------
-----------------------------------------MNQLAMTPFILVTLAAAF-
IAMLVLVPVVRAFAI-RVGL-VDNPDA----------ERKLH------------------
------DR---PIALAGGLAVF-IATGIAF---------LVGI-----------AYESG-
-------------------------------------WAEFGKMTELSSRW--FVLLGAS
SAIL-I---V-------------------------GLID--DKW----------------
--------------------------A------------LRGR--QKLLAQC--------
-----VI---AMIVV---G--------------------SGTV-----------------
--------M-------RSV-----------------------------------------
-------------------------------------------S-------LF-------
-------------------------G----FE----------------------------
---------I-P-----LG--------------------I-----F-AIP----VSVLWL
-LLAINALNLLDGADGMAT--TVGAFVCGGLAL----LS---ASSG--------------
----------------HSASTVIAAT-ALCGALLGFLVFNR-----PPATIFLGDAGSMM
IGLMVGVLAM-W--CSLK--------------------ESAVVVAAPVAILV--------
---------------------------------LPLFDSTAAIIRR----W--------M
TG---------------------------------------------R------------
-SM---------------------------------------------------------
-----------------------------YA---TD------------------------
------------------------------------------------------------
----------------------------RGHLHHL-----L------NE-----------
--------K-------------FG---PNGMLLV---VAGLCTLSSTI-----AVL--SV
RFNQD---WLILLGAVAVLGFLVLTRT---------------------------------
--FGHSECRLLLGRLYHFAHSFAVRPKDCETSKHLRSVQIQGDGCWEPVWEPLVEFAKRH
DLAKVQIDANMAWLHEGYHATWQSVRLPEKSVQSVVRIPLFATRPGEDESVPIGKVEVIA
NSSHESLAQLSYFLEHAEELQAQVSYLVDNLGKKNAASRKKATAVKTAAKSNELVVGSEE
VEAVHTS-----------------------------------------------------
------------------------------------------------------------
------------------------------------------------------------
------------------------------------------------------------
--------------------------------------------------------
>Nitratifractor_salsuginis_DSM_16511@ADV46981.1
------------------------------------------------------------
------------------------------------------------------------
---------------------------------------------MQLAAVLLTSALAA-
GLTAVTIPLLIKQAE-ALSL-LDTPCQ----------RS-VH------------------
------FR---PVPRGAGIAFV-ASSLLVL---------ALFD-----------------
-------------------------------------------KNHLNGFW--WIYI-AM
LVIL-V---T-------------------------GILD--DRH----------------
--------------------------E------------LTPK--IKFLGIL--------
-----AA---TALIW------------------------EGGL-----------------
-----RIDQ-------VGN-----------------------------------------
---------------------------------------------------YL-------
-------------------------GFDLS------------------------------
-----------------LG--------------------W-----L-AFP----FTYFAV
-AGFTNALNLIDGLDGLAG--GIAWMILAFFFW----LG---WVHHD-------------
------------------HFLIIFSS-VFLASVTVFLFFNW-----HPAKIFMGDSGSLS
LGFLISVLSIYALKYIPS--------------------------VSVLFIGL--------
---------------------------------YPIVDTLVAMIRR-------------K
RS--------------------------------------------GR------------
-SA---------------------------------------------------------
-----------------------------SQ---PD------------------------
------------------------------------------------------------
----------------------------RCHIHHL-----I---LNRFG-----------
--------R------------------VPQSVLL---IIVLQTFGLLT-----AVLIPEG
TNQAPLLIFFALILWLTYRWVLKEIRRQGLEC----------------------------
------------------------------------------------------------
------------------------------------------------------------
------------------------------------------------------------
------------------------------------------------------------
------------------------------------------------------------
------------------------------------------------------------
------------------------------------------------------------
--------------------------------------------------------
>Sulfurovum_sp._AR@WP_008243551.1
------------------------------------------------------------
------------------------------------------------------------
-------------------------------------------------MNELLLVYIF-
LSSLAGIAIFMFFAQ-KVGL-IDIPNE----------RS-VH------------------
------KK---PIPRGAGIAFI-LAIFITL---------LLFD-----------LEYLK-
------------------------------------------------TYY--YIYL-AI
VMVF-I---A-------------------------GVWD--DLK----------------
--------------------------N------------ISPI--IKFIFIF--------
-----VS---SIILY---I--------------------NDVA-----------------
------IYS-------LGT-----------------------------------------
-------------------------------------------Y-------FE-------
-------------------------Y----EI----------------------------
---------I-L-----PA--------------------W-----M-VFP----FSFFAI
-AGYTNALNLMDGLDGLAA--SISMVILVTFLA----IG---LLH---------------
----------------HDELIISLSS-FFIVTLFAFLLFNW-----YPAKVFMGDSGSLS
LGMVISILGI--------------------------YSTQYITPISILFIVA--------
---------------------------------LPVLDTFIVMIRR----M--------Q
RH---------------------------------------------I------------
-SP---------------------------------------------------------
-----------------------------FH---AD------------------------
------------------------------------------------------------
----------------------------KNHMHHF-----L-----FNV-----------
--------K-------------GD---IRYTVII---LTMMQMIFSII-----GYQ--V-
SHAGD---FLSLILF--ILLFSIYLNL---------------------------------
--FDQRLKRR--------------------------------------------------
------------------------------------------------------------
------------------------------------------------------------
------------------------------------------------------------
------------------------------------------------------------
------------------------------------------------------------
------------------------------------------------------------
--------------------------------------------------------
>Bacteroides_fragilis_HMW_610@EKA90286.1
------------------------------------------------------------
------------------------------------------------------------
---------------------------------------------MNILFIILAFVISA-
SIARLIIPRILLISL-RKKL-FDMPSE----------RK-VH------------------
------KR---AIPRLGGVSFFPTILLSSC---------GVFA---------LRILMGY-
----------------------------------------DVPALRAVYLLPECMFLVCG
MTLLYL---T-------------------------GIAD--DLV----------------
--------------------------G------------VRYR--QKFVIQI--------
-----ICASFFPLAG---LWI---------------------------------------
-----NNFY---------------------------------------------------
---------------------------------------------------GL-------
------------------------------------------------------------
-----------------FG--------------------LYALPAWIGMP----FTVLLV
-VFVTNAINLIDGIDGLAS--GLSSVALLVFGF---------LFMQK-------------
----------------ELWTYSMLAF-ATFGVLVPFFYYNVFGSAERARKIFMGDTGSLT
LGYVLSFLAIKY--SQYN-------------------------PDVTPYTEG--------
---------------------------------AFVIAFSTLIVPA----FDVIRVVMVR
VR-------------------------------------------SGK------------
-SP---------------------------------------------------------
-----------------------------FE---PD------------------------
------------------------------------------------------------
----------------------------KNHIHHK-----F-----LAM-----------
--------G-------------FT---PRKAMIT---ILLISCAFSAV-----NILLVPV
VDNTVMLLADIAVWVGLNLWFDRVRDKKQK------------------------------
------------------------------------------------------------
------------------------------------------------------------
------------------------------------------------------------
------------------------------------------------------------
------------------------------------------------------------
------------------------------------------------------------
------------------------------------------------------------
--------------------------------------------------------
>Ignavibacterium_album_JCM_16511@AFH49117.1
------------------------------------------------------------
------------------------------------------------------------
------------------------------------------------MLFLISVFFSF-
IAVVFATPLFANLLS-SLEI-VDHPDSN---------RK-IH------------------
------SQ---PTPRMGGVIIYSVVILFLI---------FLFP-----------------
---------------------------------------------FIYEFK--FFLIGSL
ILFI-----L-------------------------GVAD--DLW----------------
--------------------------N------------LKWS--VKFTGQG--------
-----IAALLLMLYLIKHNYF-----------------QFNFI-----------------
-----GISI---------------------------------------------------
------------------------------------------SP-------FI-------
------------------------------------------------------------
-----------------------------------------------ALP----LMFFFI
-VGTLNAFNLLDGMDGLVS--GFSLIIGSLSFL----LS---FNSES-------------
-------------------FFVPLLSILIIGTTLGFLKFNG-----NPASIFLGDSGSLV
LGYFCLTALLSS--ASEA-------------------SNHTIDLVFVGMVLS--------
---------------------------------VPLLDTLRVMLCR-------------I
IKGKN-------------------------------------------------------
-PF---------------------------------------------------------
-----------------------------LP-----------------------------
------------------------------------------------------------
---------------------------DKNHLHHI-----I-----YSK-----------
--------K-------------IR---HKTTVFI---ILALTIISVLI-----ALYYKFS
SAIAGISLFILFSIILLSINKLLDFILKKENLLLYGRIIKSLPNKMAVVFKFYILPIVTF
LIFSFLTYLLFSRVSLNDKRMLYLLLFNFLTMAYIFINLKSKNYISDFFVFVNFVMFFYT
TDAREIFYRLYQVPIFNFINLNQLFIILVVPVIIFYFLFRDKLVDNYKEETLAGVDLILA
LAIVSNYLFIKFSGIAQEYYFFADILIRSFLVYLLYKIIVGCFPKLRFQLYFTSYIIVII
ALLRIIVL----------------------------------------------------
------------------------------------------------------------
------------------------------------------------------------
------------------------------------------------------------
--------------------------------------------------------
>Pasteurella_multocida_1500C@EPE73313.1
------------------------------------------------------------
------------------------------------------------------------
------------------------------------------------------LIVTF-
LGAFLTLLFMRPIAQ-KIGL-VDKPNF----------RK-RH------------------
------QG---AIPLIGGVSLF-VGNLCFY---------LLEW-----------------
---------------------------------------------EQMRLP--TLYLFSI
FVLL-V---I-------------------------GMID--DRF----------------
--------------------------D------------ISPF--LRAGIQA--------
-----IL--AILMIDLGNLYL------------------DHLG-----------------
-----QILG---------------------------------------------------
-------------------------------------------P-------FQ-------
------------------------------LT----------------------------
-----------------LG--------------------------SIGLI----ITVLAT
-IAAINAFNMIDGIDGLLG--GLSSVAFVSIGI---------LLIKD-------------
----------------NQLDLAYWSF-ALIIAILPYFMMNLGIPFGQKFKVFMGDAGSTL
IGFTIIWILL-L--STQG-------------------KGHPMNPVTALWIIA--------
---------------------------------IPLIDMIAIMYRR----L--------R
KGKSP-------------------------------------------------------
------------------------------------------------------------
-----------------------------FR-----------------------------
------------------------------------------------------------
--------------------------PDRLHVHHL-----M-----MRA-----------
--------G-------------LT---SRQAFLL---ITFAAAICATI-----GILGEIF
YINEWLMFAGFILLFFMYSYSITRAWRITRWIRRMRRRAKRIHNKG--------------
------------------------------------------------------------
------------------------------------------------------------
------------------------------------------------------------
------------------------------------------------------------
------------------------------------------------------------
------------------------------------------------------------
------------------------------------------------------------
--------------------------------------------------------
>Escherichia_coli@LPS-wecA-EC:2.7.8.33
------------------------------------------------------------
------------------------------------------------------------
---------------------------------------------MNLLTVSTDLISIF-
LFTTLFLFFARKVAK-KVGL-VDKPNF----------RK-RH------------------
------QG---LIPLVGGISVY-AGICFTF---------GIVD-----------------
---------------------------------------------YYIPHA--SLYLACA
GVLV-F---I-------------------------GALD--DRF----------------
--------------------------D------------ISVK--IRATIQA--------
-----AV--GIVMMVFGKLYL----------------SSLGYI-----------------
-----FGSW---------------------------------------------------
-------------------------------------------E-------MV-------
------------------------------------------------------------
-----------------LG--------------------------PFGYF----LTLFAV
-WAAINAFNMVDGIDGLLG--GLSCVSFAAIGM----IL---WFDGQ-------------
------------------TSLAIWCF-AMIAAILPYIMLNL-GILGRRYKVFMGDAGSTL
IGFTVIWILLETTQGKTH----------------------PISPVTALWIIA--------
---------------------------------IPLMDMVAIMYRR----L--------R
KGMSP-------------------------------------------------------
------------------------------------------------------------
-----------------------------FS---PD------------------------
------------------------------------------------------------
----------------------------RQHIHHL-----I-----MRA-----------
--------G-------------FT---SRQAFVL---ITLAAALLASI-----GVLAEYS
HFVPEWVMLVLFLLAFFLYGYCIKRAWKVARFIKRVKRRLRRNRGGSPNLTK--------
------------------------------------------------------------
------------------------------------------------------------
------------------------------------------------------------
------------------------------------------------------------
------------------------------------------------------------
------------------------------------------------------------
------------------------------------------------------------
--------------------------------------------------------
>Nitrosomonas_eutropha_C91@ABI60343.1
------------------------------------------------------------
------------------------------------------------------------
------------------------------------------MTEFDLPKQLALFIIST-
ILAGLTIRLAIPLAH-ISGI-LDRPGE----------HK-QH------------------
------KH---LTPFVGGTGIF-VSLLAAL---------PLLG-----------YLYPE-
----------------------------------------------QSVKW--LGLGISS
SIIF-I---M-------------------------GLID--DII----------------
--------------------------Y------------LHFK--TRLVIQA--------
-----LS---ALIIV---LV-------------------SEVI-----------------
-----LIDI-------GNL-----------------------------------------
-------------------------------------------P-------FG-------
-------------------------E----I-----------------------------
---------L-A-----LP--------------------G-----I-AAT----FTIFAI
-IGSINAFNMIDGIDGLSG--SVSLTSLLLLGI----VA---LAT---------------
----------------GHQSSLIIII-ALIGGVVGFLFFNLRRPLQPRAKVFLGDNGSML
LGLLITWLLIDL--SQGS--------------------SRAMTPVTALWLFS--------
---------------------------------VPLMDTISIMLRR----I--------W
QH---------------------------------------------K------------
-SP---------------------------------------------------------
-----------------------------FK---PD------------------------
------------------------------------------------------------
----------------------------RNHFHHI-----L-----LDA-----------
--------G-------------YR---VNDAVFT---ITSVQLLFGLT-----GLAGLY-
LGIHEQVMLLAFLALFFGYFYLTLYPWHLITALRYLHTFRGLIPTESRGFFLGSYTAEEA
KNIVHMISQELRPSLDSLIHVIKNKTSANDTEKYAVIVNIRLLDTDTKTMKNEIGSFIAS
AQKHINERCHIQLRPFIERNPQNDRRKLSERDNSYGGRRLADSRKDNQKLLIFEAIYDQD
SIAKQNSTDNQPNKENSMIYTLLFFVLGFVISVFTTPWVIRLSQRGIGLDFAHESRKKQE
VPVPRLGGMPLMLAVSVGLLIIFALRPQNATNWFPVLLGSLMMYGLGLWDDLQPLGAKKK
LAGQIITALLVYNLGLNIEKFSYPGSTGSIDLGEWSMPVTVFWLIAVPNIVNLIDGFDGL
AGGLGLCMSVTLGIVGLHNDQVPVACYAFTLAGALLGFLVFNFPPAKIYLGDGGAYLIGF
TIAALSLTSSNKGSVAKVLFVTMIALGVPILDTTFAMLRRGLRGYPLFHADDEHFHHRLQ
KSWLLEDAHPFLASTASVSCSACSGSVFCGAREAHCRSALACSVSSPCSRRAISTS
>Cytophaga_hutchinsonii_ATCC_33406@ABG60135.1
------------------------------------------------------------
------------------------------------------------------------
----------------------------------------MENILFQYADLLLAYILSF-
ASAFIAIPIVIKQSK-KNNL-LDKPDF----------RK-QH------------------
------KE---PIPTMGGVGIF-AGLIVSG---------FIWI-----------------
------------------------------------------DLLSVRESI--GISV-AI
SMLL-V---T-------------------------GIVD--DIK----------------
--------------------------G------------LSAV--FRLGIQC--------
-----IG--GVLAIQ---AGL---------------------------------------
-----VIHL---------------------------------------------------
-------------------------------------------P------SIF-------
-------------------------QFSVETM----------------------------
---------------------------------------M-----IIEYG----VTIFLI
-AGVTNAFNLIDGIDGLAG--GLGFINASMFGF----LF---LYFGN-------------
------------------TGFAVLSF-SFAAALLAFLKYNF-----NPARIFMGDTGSLV
LGYLMIVFAIKV--FNLS------------------YAHTHSNTFILLVFSIVL------
---------------------------------VPVIDTARVFLFR-------------I
LK--------------------------------------------GK------------
-SP---------------------------------------------------------
-----------------------------FS---AD------------------------
------------------------------------------------------------
----------------------------RSHIHHL-----L-----LKT-----------
--------G-------------FN---HKKASLI---LCFANIVLIVE-----AYLLRNV
DIPLAILLLIVSAIFLIEIISIKRLFKIRTTVHILYNEYKKGSADNQLLLKYLNEKKKYE
------------------------------------------------------------
------------------------------------------------------------
------------------------------------------------------------
------------------------------------------------------------
------------------------------------------------------------
------------------------------------------------------------
------------------------------------------------------------
--------------------------------------------------------
>Geobacter_metallireducens@WP_004514755.1
------------------------------------------------------------
------------------------------------------------------------
------------------------------------------------MRLVIPCITSF-
LITAVLTPFVIRIAT-ACRC-VDVPGE----------RR-LH------------------
------RR---PTPRWGGAAFF-AGVLPFL---------FVES-----------------
---------------------------------------------HGGALA--SFIAASF
ILVG-----M-------------------------GMVD--DLS----------------
--------------------------S------------LDWK--MKFAVMA--------
---------AAATIV---IFG-------------------GNV-----------------
-----TINH---------------------------------------------------
-------------------------------------------------IGVF-------
-------------------------GSLGRLD----------------------------
-----------------LG--------------------------MLSIP----FTYIGI
-IGITNAINLLDGLDGLAG--GVSLLGFLFMGI----AA---LLTGN-------------
------------------VPVAVICF-AYVGALGAFLLFNF-----PNARIFMGDTGSLF
LGFSLAFVAVLLTQGVQD----------------------SVDSMFPVLVLL--------
---------------------------------IPIFDTLRVLLVR----L--------L
KKKNP-------------------------------------------------------
------------------------------------------------------------
-----------------------------FR-----------------------------
------------------------------------------------------------
--------------------------ADNLHLHYL-----M-----VRR-----------
--------N-------------IP---PAHVTLL---FWGGTALFGSI-----ALLLTNR
PSVSYLSVVLYAASFLGLTAASLTPGVEAGREAKPVETSSYNTARQPYRPKEGTITVRLM
FVLGVVFLATQVFAEEPAVLKTQRDKVNYAIGVNMVRNFTQQSVEIDLDMLMQGMRDARS
GGKLLMTEEEIRRTTLAVQEEVRKRQKMAPIIAAKEGQAFLAENKTKEGVVTLPSGLQYK
ILKAGNGRTPTDVDHVLCDYRGTLLNGAEFDRSYPGRPVTFSVAEGGGIPGLSEALKMMP
VNSKWQLFIPSQLAYGERGRTSLIGSPVGPNETIIVEVELLAIK----------------
------------------------------------------------------------
------------------------------------------------------------
------------------------------------------------------------
--------------------------------------------------------
>Isosphaera_pallida_ATCC_43644@ADV63603.1
------------------------------------------------------------
------------------------------------------------------------
---------------------------------------------MISHMFLLIFTVAF-
MGCVLATPLVTQLAS-RLGA-IDRPDQ---------FRR-VH------------------
------KG---QVPRMGGLAVA-GGVALAL---------AVAS-----------YYDSQ-
-------------------------GVWLGGMSSLTPPAGGASISPASNAMPLPVVLSAG
LLIL-A---V-------------------------GLID--DSI----------------
--------------------------G------------MSPR--LKLAGQA--------
-----LA--VVVLYL---GGI-----RIERFEALGVAIDLSVF-----------------
-----NVTI---------------------------------------------------
-------------------------------------------P-------WG-------
---------------------------DATLT----------------------------
-----------------LG--------------------------PAGFL----VTLFWF
-LGCMNIWNLIDGMDGLAS--GVALLVTGTLML----VA---LHLDN-------------
-------------------IGPALLAAALAGSLAGFLLYNW-----HPACIFLGDCGSLL
IGLLIGVIGI-Q--GSMK-------------------SSATVALLLPLLAMG--------
---------------------------------LPISDTAMAIFRR-------------W
VRNLP-------------------------------------------------------
-LT---------------------------------------------------------
-----------------------------LG-----------------------------
------------------------------------------------------------
---------------------------DRKHIHHL-----L-----IGL-----------
--------G-------------LD---PRQAAAL---LYCFSAFLCG------SVLLGVA
LNNEWLALTLAIMGALAFLVILTSRRDELTLLRSDFTARMTRGRQERLAARVAFETIQRI
ELSESRTRVWEWLSDAASRLGCRRLEVECFPRHPWETGSASAAVNTCSHRPRFHEDAPLD
PHRAFERPIDPSNPSNQTNQPRRTLSESDASWESPSAQVIELRSPLDECWVLRVKLAVNA
IHPPIAPDIVARFAQRVCAAGARRWLELGSLELESQPAAVASTVREERTVEPVTTPATVS
PLTTSSTEGRELLVPPRTALEPMMMGGMVHHLVDSGAARRYN------------------
------------------------------------------------------------
------------------------------------------------------------
------------------------------------------------------------
--------------------------------------------------------
>Singulisphaera_acidiphila_DSM_18658@AGA29994.1
------------------------------------------------------------
------------------------------------------------------------
----------------------------------------MMIS----NSFLLIFAVAF-
MGCVLATPLVTRIAI-WAGA-IDRPDQFR--------RI--H------------------
------KG---ATPRLGGLGLA-FGLASAI---------MLVG--------YGGYLNDW-
----------------------------------------PGVQEWWACQW--AVFL-AG
LIVL-M---V-------------------------GFVD--DTR----------------
--------------------------S------------IAPR--MKLAGQA--------
----------FAVLI---LFAGGIRIQRFDILGMAIDLDGPVI-----------------
-----DLSM-------AGM-----------------------------------------
-------------------------------------------P-------LS-------
------------------------------------------------------------
-----------------VS--------------------------IPSLI----VTMLWF
-LACMNIWNLIDGMDGLAS--GVGLLVSGTLTL----VA---IHNQN-------------
------------------VGVAIMAA-ALAGSLAGFLLYNW-----HPACIFLGDSGSLL
IGLLIGIIGV-Q--GSLK-------------------GPSTISILFPILAMG--------
---------------------------------LPISDTAMAIFRR-------------W
VRNLP-------------------------------------------------------
-LS---------------------------------------------------------
-----------------------------SA-----------------------------
------------------------------------------------------------
---------------------------DRRHVHHL-----L-----IGL-----------
--------G-------------LN---PRQAALL---LYCFSGFLCGV------VLLGVC
LKNEMLALILGLSGCLAFLLILTSRMDEFANLRGDFKARIARGRQERAAAKLTWEAIQRI
ELCEHVAAIRTLLEATAHELGCQVERISCTRNGDEIFAEEEAQSASLPVSAPLSGPSAVF
RLSSGKDLLLTVALHQTSETSTAADIAFRFLQRLSLATAERIERLLLTQEEESHDRGEAT
SGSLGHASSSEPFSNGPRLSSQVSPVLAISTTPSLTRVSLNWLRMTLGWSVRPVVHHSTL
GDK---------------------------------------------------------
------------------------------------------------------------
------------------------------------------------------------
------------------------------------------------------------
--------------------------------------------------------
>Azoarcus_sp._KH32C@BAL23247.1
------------------------------------------------------------
------------------------------------------------------------
------------------------------------------------------------
----------MKYGQ---------------------------------------------
-----------AYLLVGGLMLV--------------------------------------
------------------------------------------------------------
-----A---L-------------------------GVID--DLK----------------
--------------------------D------------VAAK--KKLLWQA--------
-----IA---ALVMV---VP-------------------TGNY-----------------
------LQD-------LGD-----------------------------------------
-------------------------------------------L-------FG-------
-------------------------V----GH----------------------------
---------V-T-----LG--------------------V-----L-ALP----FTVVAF
-VGLINAVNMSDGIDGSAG--GLVATSALWLSV----LA---SLA---------------
----------------GRQLLALELV-MLSGVTCGFLLFNLRTPLRKKAAVFMGDAGSMM
LGACLAWFAVHI--TQSP-----------------IYKGLPPPPIVVLWVLG--------
---------------------------------LPVFDTVVLMCRR----M--------R
QG---------------------------------------------R------------
-SP---------------------------------------------------------
-----------------------------FS---AG------------------------
------------------------------------------------------------
----------------------------RDHMHHI-----W-----THA-----------
--------G-------------FS---IGQTTAI---LVTAQVGLGAI-----GVLGWH-
AGAPE---WLLFVGYVGVLFLHRSLAS---------------------------------
--HAWIASKWLRLHKP--------------------------------------------
------------------------------------------------------------
------------------------------------------------------------
------------------------------------------------------------
------------------------------------------------------------
------------------------------------------------------------
------------------------------------------------------------
--------------------------------------------------------
>Ktedonobacter_racemifer_DSM_44963@EFH90167.1
------------------------------------------------------------
------------------------------------------------------------
-----------------------------MALLRIVEAQVSSFSLPDLLLILGGGAVAF-
LLSYLFTFGVIKFCT-RFDL-LDRPTKDR--------DR-IH------------------
------KK---PVPRLGGVAIF-LAFVVAS---------LIFY-----------ATNHE-
-----------------------------------------VKPDEMIRFI--LLMAASL
LLVA-----V-------------------------HAYD--DVR----------------
--------------------------G------------MRAL--HKFIVQS--------
-----LA---VVIIL---GPW-NWHF-------------YGII-----------------
------LFG-------FSN-----------------------------------------
-------------------------------------------P-------FG-------
-------------------------V----A-----------------------------
---------V-E-----HPGLPWYQQPIISILIHKPEITW-----L-AIP-AVIVTWFWF
-TGMTNTVNFVDGLDGLAT--GVVGITGFFITI----IS---IYL---------------
----------------GQYTIGLLAG-IFTGAVLGFLPHNW-----SPAKIFMGDSGAQF
LGFMLAALSI-M--GGAK-------------------------LALALMVLG--------
---------------------------------VPILDVAVIIVSR----L--------R
RG---------------------------------------------Q------------
-SF---------------------------------------------------------
-----------------------------AQ---PD------------------------
------------------------------------------------------------
---------------------------TTSHLHYR-----L-----MAT-----------
--------G-------------LN---AKQICYI---FYGLTTAFGIL-----ALS--L-
PKGVK---IVGLLLVGATMLFLTFWLD---------------------------------
--NLQKQREALLNSPRPPLSDEQESNPTGDERHHARLQTES-------------------
------------------------------------------------------------
------------------------------------------------------------
------------------------------------------------------------
------------------------------------------------------------
------------------------------------------------------------
------------------------------------------------------------
--------------------------------------------------------
>Planctomyces_limnophilus_DSM_3776@ADG68263.1
------------------------------------------------------------
------------------------------------------------------------
------------------------MEIAGPVHGLTGVVTLTSQSALRMLLFVCACVLPS-
FWVSFAAVGAMRWIAPQLGL-IDKPAA----------RK-VH------------------
------LV---PKPMGGGIGLW-CGVLIPL------TGALLIV-----------FFAPE-
--------------------------LLPVKIPGKTISADGSVLYRLPQLL--AVTL-GA
LAMG-L---V-------------------------GLAD--DFR----------------
--------------------------P------------LPWQ--PRLFLQF--------
-----LISAIVVACG---VRA---------------------------------------
-----TFFV---------------------------------------------------
-------------------------------------------E-------SF-------
------------------------------------------------------------
---------------------------------------W-----L-GAI----ASVLWF
-VVLVNSINFLDNMDGLAG--GIGFIVSGVFAC----MM---LSRAD-------------
---------------DPRWMVGGYFL-LLCGSLLGFLCHNW-----SPARIFMGDAGSYF
LGFSLASMTI-L--GTFY----------------TVEDGRTHTILAPLCVLA--------
---------------------------------VPLYDLLSVISIR----L--------K
EGRSP-------------------------------------------------------
------------------------------------------------------------
-----------------------------FQ---PD------------------------
------------------------------------------------------------
----------------------------KKHFSHR-----L-----VAL-----------
--------G-------------LK---PVHAVLT---VHLATLTTGLA-----GLLLCSV
DSWGAALLCLGIVVCILAMIAILESAPRPAIAGSSLGTIPVVAMSASAGPAQSVTEVSAS
GRELNAHASDRTSTDVSARNW---------------------------------------
------------------------------------------------------------
------------------------------------------------------------
------------------------------------------------------------
------------------------------------------------------------
------------------------------------------------------------
------------------------------------------------------------
--------------------------------------------------------
>Phycisphaera_mikurensis_NBRC_102666@BAM05141.1
------------------------------------------------------------
------------------------------------------------------------
------------------------------------------MPGGMLLLTMALLPVAA-
ALSWGLCRLMLRLAP-RWAL-LDAPGS----------AA--H------------------
------KPAGVAVPNVGGVALF-GAVALPV---------AAAL-----------AAAGA-
--------------------------APAEAWARWAPAAAVHLPGLRATLGEAGVLLGGL
AGLH-A---L-------------------------GLVD--DRR----------------
--------------------------A------------LGPL--PKLAAMA--------
---------AVAVAL---VTL-------------------GGT-----------------
-----RAMT---------------------------------------------------
---------------------------------------------------LL-------
-------------------------DDAVPGG----------------------------
-----------------FG--------------------W-----ALSAG----LTALWV
-VAIVNAMNFLDNMDGLAA--GVGAVASGVFAV---------LAIGS-------------
----------------GQWFVAALCF-LLLGGLLGFLWFNR-----PPARLYLGDGGSLV
LGGLLAVVSVRLTYAGPG----------------PGGVAPPHAVFVPLVVLA--------
---------------------------------VPLYDLASVSVIR----L--------R
AGVSP-------------------------------------------------------
-MT---------------------------------------------------------
-----------------------------GD-----------------------------
------------------------------------------------------------
----------------------------RNHFSHR-----L-----MRL-----------
--------G-------------LP---PAAAVGV---VWLATLATGLG-----GLLLPRV
SPAGAAVVVAQCAAVLLTLAVLEAASLRGARAVEVDAPPAGG------------------
------------------------------------------------------------
------------------------------------------------------------
------------------------------------------------------------
------------------------------------------------------------
------------------------------------------------------------
------------------------------------------------------------
------------------------------------------------------------
--------------------------------------------------------
>Isosphaera_pallida_ATCC_43644@ADV63658.1
------------------------------------------------------------
------------------------------------------------------------
--------------------------------------------MAWLAVGLFLGGAAL-
VLSWALGHAVRRLAP-RVGL-VDVPGG----------RK-AH------------------
------QV---PTPLGGGLAIASATTFILG---------CGWL-----------AVGPL-
--------------------------RPWLPLPEPLAIHADGLRDKAGTLW--LLIGLSW
LILL-----M-------------------------GLAD--DRR----------------
--------------------------A------------LNWR--PRLAIQF--------
-----AL---AGMFV---WWG-------------------DRI-----------------
-----TLFW---------------------------------------------------
-------------------------------------------P-------LS-------
------------------------------------------------------------
-----------------QP--------------------L-----V-SGG----LTVLWI
-VGLTNAFNFLDNMDGLAA--GVALIAAALLAA----AS---ALVGG-------------
-------------------LFVPVALIVLIGALAGFLIHNR-----PPARLFMGDAGSNF
LGFVLGGLSV-L--GTFT-----------RVEGVGPVAYAPHAALTPLLVMA--------
---------------------------------VPLYDTISVILIR----L--------R
EG-RS-------------------------------------------------------
-PF---------------------------------------------------------
-----------------------------QP-----------------------------
------------------------------------------------------------
---------------------------DRRHFSHR-----L-----VAR-----------
--------G-------------LT---PPRAVAT---IHLVTLAGGLG-----ALLLHRL
DGLGAAVVASQTLCLLGIVAILESTSGASATIQSNERPEEGDGVRQAS------------
------------------------------------------------------------
------------------------------------------------------------
------------------------------------------------------------
------------------------------------------------------------
------------------------------------------------------------
------------------------------------------------------------
------------------------------------------------------------
--------------------------------------------------------
>Blastopirellula_marina_DSM_3645@EAQ78027.1
------------------------------------------------------------
------------------------------------------------------------
---------------------------------------MTWSPLVAFSLIAAAVIPSF-
LISLVATAIVRANAH-KWGL-LDQPNQ----------RK-VH------------------
------VT---PTPLGGGIGIW-VGLVGTL---------ALAQ-----------LAVGL-
--------------IGNLPISAGAWPPVIQSLVEMAQQHLDGFVHQSLKLW--ALVAGAS
ILMI-----I-------------------------GLID--DRI----------------
--------------------------G------------LSWK--IRLAVQV--------
-----AI---AALFV---IGF---------------------------------------
-----DWKL---------------------------------------------------
-------------------------------------------S-------FY-------
------------------------------VD----------------------------
-----------------LP--------------------W-----L-QYI----VSILWI
-VAMINSFNMLDNMDGLSA--GVATIAASIMAA----VL---LIAPD-------------
------------PDSAGPQLFTAGFLLVLSGSMLGFLWHNQ-----PPAKIFMGDAGSYL
IGFCIAIMSI-I--ATFS----------------GYGEGSRHAVLAPLCILA--------
---------------------------------VPLFDLVTVLAIR----I--------R
EGRSP-------------------------------------------------------
------------------------------------------------------------
-----------------------------FQ---PD------------------------
------------------------------------------------------------
----------------------------KSHVSHR-----L-----VEL-----------
--------G-------------FT---KTQAVLT---IYLMTATCGLG-----AVLLHRV
DWVGAVIVLLMEFCVLALIGVIESTARRSRKDS---------------------------
------------------------------------------------------------
------------------------------------------------------------
------------------------------------------------------------
------------------------------------------------------------
------------------------------------------------------------
------------------------------------------------------------
------------------------------------------------------------
--------------------------------------------------------
>Pirellula_staleyi_DSM_6068@ADB19305.1
------------------------------------------------------------
------------------------------------------------------------
-----------------------------------------MQDLSSLGMFIVASIVPS-
LVVAWLATYLMRSLAPRMGL-IDKPNH----------RK-VH------------------
------TT---PTPMGGGVAVW-AGVIGVF---------LLGT-----------LVLLA-
----------------------IDPQSPPTFVPDFAKAHLAGISSQIKDLW--LLLT-AA
TILA-A---L-------------------------GLAD--DLR----------------
--------------------------G------------LAWQ--LRLAIQF--------
-----VV---AVTVV---TLV-------------------PEL-----------------
-----RITA---------------------------------------------------
-------------------------------------------F-------LE-------
------------------------------------------------------------
-----------------LP--------------------P-----L-TIA----LSVLWI
-VALVNSFNMLDNMDGLSA--GVGTIASLMLAA----VL---LFAPD-------------
------------VGSQGPQLFVSGLLLVLAGALIGFLLHNR-----PPAKIFMGDAGSYF
LGFVIAAATL-L--ASYA-----------GYKGE-----KAHAIFAPLCVMA--------
---------------------------------VPLYDMSTVILIR----L--------R
RG-LS-------------------------------------------------------
-PF---------------------------------------------------------
-----------------------------HP-----------------------------
------------------------------------------------------------
---------------------------DKNHFSHR-----L-----VEL-----------
--------G-------------FT---KPQAVLM---VYLVSFTCGLG-----ALLLPRV
DEVGAAIVLLLEASLLVLVGLLEWVARRT---------------IAQD------------
------------------------------------------------------------
------------------------------------------------------------
------------------------------------------------------------
------------------------------------------------------------
------------------------------------------------------------
------------------------------------------------------------
------------------------------------------------------------
--------------------------------------------------------
>Acidimicrobium_ferrooxidans_DSM_10331@ACU54718.1
------------------------------------------------------------
------------------------------------------------------------
------------------------------------------------MRYLLVGAIGA-
VVTALAVPLVRVLAL-RVGA-IDQPGG----------RH-VH------------------
------ER---ATPTLGGLAML-VGVLVAF---------GAAS-----------MIGGF-
----------------------------------------RAVFFDSSEPL--GVAL-AA
TVIC-V---L-------------------------GAID--DVV----------------
--------------------------D------------LSAP--AKVATQV--------
-----LA---ASILW---Y--------------------FGVT-----------------
------MFW-------FKV-----------------------------------------
-------------------------------------------P-------FA-------
-------------------------G----I-----------------------------
---------V-V-----LA---P----------------S-----M-LPL----LTAIWV
-VAMTNAINLIDGLDGLAA--GIVAIASIAFGI----YS--LHLQAL-------------
-----------G-QLPESSIGPVVAF-VTAGVAIGFLPWNF-----NPARIFMGDAGAML
LGLLLAAATSVV--GGRT------------ANVSDQTFFFFAPLVIPFVILG--------
---------------------------------VPMVDMVLAVLRR----A--------R
HH---------------------------------------------Q------------
-SV---------------------------------------------------------
-----------------------------AT---PD------------------------
------------------------------------------------------------
----------------------------NLHLHHR-----L-----REM-----------
--------G-------------HG---PRRAVAI---LWTWTAVLSAF-----ALV--P-
SFVPSLTAELPIVVVAAAVLLFTLLHP---------------------------------
--DL-----RRHSGTREGS-----------------------------------------
------------------------------------------------------------
------------------------------------------------------------
------------------------------------------------------------
------------------------------------------------------------
------------------------------------------------------------
------------------------------------------------------------
--------------------------------------------------------
>Nocardia_farcinica_IFM_10152@BAD55902.1
------------------------------------------------------------
------------------------------------------------------------
-------------------------------MMLAFSPLAGSGSVVPLRELVLVLLVSA-
TVTFLATGGVRVLAI-GFGA-IAVPRE----------RD-VH------------------
------LE---PIPRMGGVGMY-VGVVAAV---------LFAH-----------QLPAL-
----------------------------------------RRGFDYAPDIP--AVLVAAT
LIVA-----V-------------------------GIVD--DRW----------------
--------------------------G------------LDAL--TKFAGQV--------
-----TAAGVMAVMG--LSWY---------------------------------------
-----VIYN---------------------------------------------------
-------------------------------------------P-------FD-------
-------------------------DSTVVLD----------------------------
---------------------------------------A-----LQGGL----VTVAIT
-VTLINAMNFVDGLDGLAG--GLGFIAAGAVFVFSVGLL---YEQGG-------------
---------------SVDTYPPALLAAALAGACLGFLPHNF-----QPARIFMGDSGSML
IGLMLAAVST-GASGRIP--------------LQGYGPRDIVGLLSPVLLVGAVMF----
---------------------------------IPVLDLLLAIVRR-------------V
RAGVS-------------------------------------------------------
------------------------------------------------------------
-----------------------------FS-----------------------------
------------------------------------------------------------
-------------------------TPDKMHLHHR-----L-----LQI-----------
--------G-------------HS---HRRVVLL---IYLWVGVLAFG-----AVGTSLM
DRRLVVLLMAGGLVFALVVTAVPGLRRGEAAQRRPPSG----------------------
------------------------------------------------------------
------------------------------------------------------------
------------------------------------------------------------
------------------------------------------------------------
------------------------------------------------------------
------------------------------------------------------------
------------------------------------------------------------
--------------------------------------------------------
>Kitasatospora_sp._NRRL_B-11411@WP_030457727.1
------------------------------------------------------------
------------------------------------------------------------
-----------------------------------------------MREYLLVMFVSA-
AVTYLLVSPVRKFAI-AAGA-MPAVRA----------RD-VH------------------
------RE---PTPRLGGIAMF-GGLLAGL---------LAAS-----------QLTNL-
----------------------------------------GRLFVQSADIK--ALLSGAG
IMFV-----L-------------------------GVLD--DKW----------------
--------------------------G------------VDAL--VKLGGQM--------
-----IA---AGVMV---W--------------------QGIT-----------------
------VIA-------IPV-----------------------------------------
-------------------------------------------P-------GY-------
-------------------------G----S-----------------------------
---------V-P-----VT---P----------------T-----Q-GML----ISVVLV
-VVMVNAVNFIDGLDGLAA--GMVCIAAMAFFL----YS--YRLWLG-------------
-----------Y-GINDAAPAALFTA-VLIGMCLGFLPHNL-----HPARIFMGDSGSMM
LGLMLAVAAISI--TGRVDPDLITEQVGSQTTAVHALVPIYIPLILPLTVIA--------
---------------------------------LPLADLLLAVVRR----T--------W
AG---------------------------------------------K------------
-SP---------------------------------------------------------
-----------------------------FA---AD------------------------
------------------------------------------------------------
----------------------------KQHLHHR-----L-----LEV-----------
--------G-------------HS---HSRAVLI---MYFWAALIAFG-----TVA--V-
SITHT---GRTVVLTMAGLCLVGLAVL---------------------------------
--LMPRFRPRAPKAVQSFVPPRYRDGEPGAAAGAPATAGEDAPTAADAGGDAPAMAELSA
EDKALLGRLGTGATAAGQHGERRS------------------------------------
------------------------------------------------------------
------------------------------------------------------------
------------------------------------------------------------
------------------------------------------------------------
------------------------------------------------------------
--------------------------------------------------------
>Frankia_alni_ACN14a@CAJ64566.1
------------------------------------------------------------
------------------------------------------------------------
-----------------------------------------------MREYLLVFVVSA-
AVTFLATPLARTFAM-RIGAVAGVRD-----------RD-VH------------------
------AI---PTPRLGGLAML-AGLYAGL---------EVAD-----------RLPFL-
----------------------------------------SVVSQDWSETR--AVLI-AG
TLIC-L---L-------------------------GVAD--DRW----------------
--------------------------E------------LDSL--TKLAGQV--------
-----AA---AGIMV---L--------------------LGVQ-----------------
-----WSFA-------IDR-----------------------------------------
-------------------------------------------N-------SE-------
-------------------------T----T-----------------------------
---------L-S-----LG---P----------------E-----T-AVP----LSILAT
-VLLINAMNFIDGLDGLAA--GVAAIASLATFY----FA--YEIAVI-------------
-----------D-GFYRASPAALLAA-VTAGVCVGFLPHNF-----NPARLFMGDSGSML
IGLLSAASMISV--TGQV-------AYGGYAGPSRSY-PSLIPLAIPVAVLA--------
---------------------------------VPFLDLGLAVIRR----T--------R
AG---------------------------------------------R------------
-SP---------------------------------------------------------
-----------------------------FA---AD------------------------
------------------------------------------------------------
----------------------------KMHLHHR-----M-----LEI-----------
--------G-------------NS---HVRAVLF---MYFWAALVGFG-----GVA--A-
SFSAS---PLPILVATVGVGLAALLAL---------------------------------
--LV-----RTQKSARA-------------------------------------------
------------------------------------------------------------
------------------------------------------------------------
------------------------------------------------------------
------------------------------------------------------------
------------------------------------------------------------
------------------------------------------------------------
--------------------------------------------------------
>Clostridium_acetobutylicum_ATCC_824@NP_349478.1
------------------------------------------------------------
------------------------------------------------------------
-----------------------------------------------MEKKYIMFIIAM-
AISFLTTPIVRKFAK-HIKA-IDIPKD----------KRRVH------------------
------KK---PIPKIGGLAIY-LAFVLVL---------VLKK-----------------
------------------------------------------GHLEKAEMG--IIFGGGI
IVLG-------------------------------GFID--DLK----------------
--------------------------C------------LRPL--YKVLFQL--------
-----LG---AFVLI---GFG------------------LRIS-----------------
-----MVTN---------------------------------------------------
-------------------------------------------P-------LS-------
-------------------------NSFSYIH----------------------------
-----------------IN--------------------N-----FIGIA----ITIIWI
-IGVTNAFNLIDGLDGLSA--GVGFISSVTIAI----VA---FLNGP-------------
-----------------TRSEAEILSVILAGSILGFLPYNF-----NPASIFMGDTGAQF
LGFALAAISI-Q--GAIK-------------------SASAVVLAVPILVLG--------
---------------------------------LPIYDTIFAIIRR-------------K
IN--------------------------------------------GK------------
-PI---------------------------------------------------------
-----------------------------TQ---AD------------------------
------------------------------------------------------------
----------------------------RGHLHHR-----L-----LDM-----------
--------G-------------LS---QKQAVLI---MYFISAIMGLV-----AVIAMQL
TNTKAYVIFAGAVICIVGLAWKFGLFKHK-------------------------------
------------------------------------------------------------
------------------------------------------------------------
------------------------------------------------------------
------------------------------------------------------------
------------------------------------------------------------
------------------------------------------------------------
------------------------------------------------------------
--------------------------------------------------------
>Erysipelotrichaceae_bacterium_3_1_53@WP_009274490.1
------------------------------------------------------------
------------------------------------------------------------
------------------------------------------------MDWLKYLIIPL-
ALSALITPFLKIVAY-RLDI-YAQVNE----------RT-VH------------------
------KG---KIARIGGVAIY-VSFVVCM---------AVFM-----------------
--------------------------------------------KTDMTIN--GILIGGS
IMFI-G-----------------------------GLID--DMV----------------
--------------------------N------------LKPK--YKLAFEV--------
-----VA--AIVLMT------------------------VGKV-----------------
-----SLDV-------IRL-----------------------------------------
-------------------------------------------P-------MG-------
----------------------------ISID----------------------------
-----------------MG--------------------------LVSFV----VTFVWI
-IGITNAVNLIDGLDGLAG--GISAIILVVIAC----LS---VIEGR-------------
------------------LDIQTMSL-ILAGATMGFLLYNS-----HPASIFMGDCGALF
LGFIISAISL-L--GFKS--------------------STIMTLALPILLLA--------
---------------------------------VPIVDTIGAILRR----------KLSG
HK----------------------------------------------------------
------------------------------------------------------------
-----------------------------FS-----------------------------
------------------------------------------------------------
-------------------------EADKNHLHHL-----L-----MQR-----------
----------------------FG---HRNTVII---LYVVTALFGFT-----AYIYLVN
KATGFLVLFLIALVVELFIEFSGMISKQYHPLLSIANTIQKRARRLYKKFSKRSPNTKS-
------------------------------------------------------------
------------------------------------------------------------
------------------------------------------------------------
------------------------------------------------------------
------------------------------------------------------------
------------------------------------------------------------
------------------------------------------------------------
--------------------------------------------------------
>Mycoplasma_sp._CAG611@WP_022084382.1
------------------------------------------------------------
------------------------------------------------------------
-----------------------------------------MLNLNNTSHILLIVLTCF-
LFTLCITFYVKKIAR-HIGA-MDMPDA----------RK-VH------------------
------TK---PMPRLGGLGIF-LGFLFGY---------MLFG-----------------
--------------------------------------------VQSIQMN--SILI-GS
FIIV-L---T-------------------------GVID--DIK----------------
--------------------------P------------LEAK--TKLIGQI--------
-----LA---ACVII---FYG-----------------NILLN-----------------
-----EITI-------FGI-----------------------------------------
---------------------------------------------------YV-------
-------------------------N----------------------------------
-----------------FG--------------------------IFTYP----LTIIFV
-LACINIINLIDGLDGLSS--GTCSIFYLTIGV----IA---FMSSN-------------
-----------------LNSLHITLAFIMLGSTLGFLYHNF-----YPATIFSGDSGSMF
QGFMIATISL-L--GFKT--------------------ATMVSFFVPILILG--------
---------------------------------IPILDTLFAIIRR-----------AIK
HQ----------------------------------------------------------
-PI---------------------------------------------------------
-----------------------------YL---PD------------------------
------------------------------------------------------------
----------------------------KSHLHHQ-----L-----LKL-----------
--------G-------------LS---HRNTVLA---IYAMNLLFAIA-----SIIYFLN
DKVLGKYIYLAILVLIIWLVTKTSIVADKKDKKESKKDNK--------------------
------------------------------------------------------------
------------------------------------------------------------
------------------------------------------------------------
------------------------------------------------------------
------------------------------------------------------------
------------------------------------------------------------
------------------------------------------------------------
--------------------------------------------------------
>Acholeplasma_sp._CAG878@WP_021921305.1
------------------------------------------------------------
------------------------------------------------------------
----------------------------------------MNEV----IKQLLIVIAIM-
AFVGLIVPIIKKLAF-HIGA-MDIPNE----------RS-VH------------------
------TK---PIPRLGGLAIY-AGFLLGY---------MCFC-----------------
--------------------------------------------KTNIIMN--SILI-GS
FIII-L---T-------------------------GIAD--DIK----------------
--------------------------P------------LKAL--TKLIFQT--------
-----IA---CLVIV---FYG-----------------KILLT-----------------
-----DISA-------FGF-----------------------------------------
---------------------------------------------------YI-------
------------------------------------------------------------
-----------D-----FG--------------------I-----L-AYP----ITILFI
-LICINCMNLIDGLDGLSS--GISSIYFLTIGI----IC---YFKGS-------------
-----------------YGLDYIFCS-IMLGACLGFLIHNH-----HPAKIFAGDTGSMF
LGFIIGIIAL-L---GFK-------------------NVTFTSLLIPFLIIA--------
---------------------------------IPVLDAIFAIIRR----F---------
--------------------------------------------LKGE------------
-KI---------------------------------------------------------
-----------------------------MS---PD------------------------
------------------------------------------------------------
----------------------------KFHIHHQ-----L-----LNL-----------
--------N-------------FSHKATVNIICFIDALFALASIIYVLVDRTLGYI----
--------LYGLLLILVLIFVLKTNVVVEHKKNNH-------------------------
------------------------------------------------------------
------------------------------------------------------------
------------------------------------------------------------
------------------------------------------------------------
------------------------------------------------------------
------------------------------------------------------------
------------------------------------------------------------
--------------------------------------------------------
>Bacillus_subtilis@WTA-tagO-EC:2.7.8.33
------------------------------------------------------------
------------------------------------------------------------
------------------------------------------MLDERMIRIVVAFIVSL-
LTVLIITPIVKRIAI-KIGA-VDQPSN----------RK-VH------------------
------DK---IMPRMGGLAIF-IGVVAGV---------LASG-----------IYTET-
------------------------------------------------RMT--AITV-GA
FIII-V---L-------------------------GILD--DKY----------------
--------------------------Q------------LSAK--VKFLIQL--------
---------GVAIMI---VST-------------------GLK-----------------
------MDF-------FSV-----------------------------------------
-------------------------------------------P-------FL-------
---------------------------TERFE----------------------------
-----------------LG--------------------W-----M-AYP----LTVLWI
-VGITNAINLIDGLDGLAA--GLSVIGLSTIAV----MA---LSGGK-------------
-------------------VLILSLSLVVIASTLGFLFYNF-----HPAKIFMGDTGSLF
LGYSISILSL-L--GLYK-------------------SVTLFSIVIPIIILG--------
---------------------------------VPIFDTTFAIIRR-------------I
LNKQP-------------------------------------------------------
-IS---------------------------------------------------------
-----------------------------AP-----------------------------
------------------------------------------------------------
---------------------------DKSHIHHR-----L-----MAF-----------
--------G-------------LS---HRMSVLV---IYLIGFIFSIS-----AIVLKSA
TIWLSLFIIFILIIFMQIIAEVTGLVNEKFKPFTKFYKRLVKRN----------------
------------------------------------------------------------
------------------------------------------------------------
------------------------------------------------------------
------------------------------------------------------------
------------------------------------------------------------
------------------------------------------------------------
------------------------------------------------------------
--------------------------------------------------------
>Staphylococcus_aureus_1484-9@EZT85868.1
------------------------------------------------------------
------------------------------------------------------------
------------------------------------------------MVTLLLVAVTM-
IVSLTITPIVIAISK-RLNL-VDKPNF----------RK-VH------------------
------TK---PISVMGGTVIL-FSFLIGI---------WIGH-----------------
--------------------------------------------PIETEIK--PLIIGAI
IMYV-----L-------------------------GLVD--DIY----------------
--------------------------D------------LKPY--IKLAGQI--------
---------AAALVV---AFY-------------------GVT-----------------
------IDF-------ISL-----------------------------------------
-------------------------------------------P----------------
-------------------------M-GTTIH----------------------------
-----------------FG--------------------------FLSIP----ITVIWI
-VAITNAINLIDGLDGLAS--GVSAIGLITIGF----IA---ILQAN-------------
------------------IFITMICC-VLLGSLIGFLFYNF-----HPAKIFLGDSGALM
IGFIIGFLSL-L--GFKN--------------------ITIIALFFPIVILA--------
---------------------------------VPFIDTLFAMIRR-------------V
KK--------------------------------------------GQ------------
-HI---------------------------------------------------------
-----------------------------MQ---AD------------------------
------------------------------------------------------------
----------------------------KSHLHHK-----L-----LAL-----------
--------G-------------YT---HRQTVLL---IYSISILFSLS-----SIILYVS
PPLGVVLMFVLIIFSIELIVEFTGLIDNNYRPILNLISRKSSHKED--------------
------------------------------------------------------------
------------------------------------------------------------
------------------------------------------------------------
------------------------------------------------------------
------------------------------------------------------------
------------------------------------------------------------
------------------------------------------------------------
--------------------------------------------------------
>Enterococcus_faecalis_62@YP_005706435.1
------------------------------------------------------------
------------------------------------------------------------
-------------------------------------------MSLFIYEVLIRLFMTF-
ILSLLLTPLVKLLAF-RIGA-YDAPGE----------RR-IN------------------
------IK---NMPTAGGLAIY-IAFASSC---------LLIF-----------------
-----------------------------------------RSIIPQDYIW--PIIL-AG
GMVV-L---T-------------------------GLID--DIK----------------
--------------------------E------------ITPM--KKTIGIL--------
---------LAALVI---YFV-------------------AGI-----------------
-----RIDF---------------------------------------------------
-------------------------------------------V-------TL-------
-------------------------PVVGMID----------------------------
-----------------LR--------------------------WFSLP----LTLLWI
-LAITNAVNLIDGLDGLAS--GVSIIGLTTIGI----TG---YFFLH-------------
----------------AKTVYIPIVIFILVASIAGFFPYNF-----YPAKIFLGDTGALF
LGFMIAVMSL----QGLK-------------------NATFITVITPMVILG--------
---------------------------------VPITDTVYAIIRR-------------L
LNKKP-------------------------------------------------------
-IS---------------------------------------------------------
-----------------------------SA-----------------------------
------------------------------------------------------------
---------------------------DKMHLHHR-----L-----LSL-----------
--------G-------------FT---HKGAVMT---IYALALVFSFV-----SLLFSYS
STVASILLIVFCLIGLELFIELIGLVGEGHQPLMYLLRILGNREYRQEQMKKRLGKHSKR
K-----------------------------------------------------------
------------------------------------------------------------
------------------------------------------------------------
------------------------------------------------------------
------------------------------------------------------------
------------------------------------------------------------
------------------------------------------------------------
--------------------------------------------------------
>Lactobacillus_parafarraginis_F0439@EHM00642.1
------------------------------------------------------------
------------------------------------------------------------
----------------------------------------------------------M-
IISAVLTPFIRKLAF-AVGA-EDRPNK----------RR-VN------------------
------KI---PMPTIGGLAIF-IAYTFCT---------MILL-----------------
-----------------------------------------RNQFPTKILW--GIYG-GE
SIII-L---T-------------------------GIID--DIF----------------
--------------------------E------------LKPR--QKVLGIS--------
---------LAALWV---YFF----------------AGVKMT-----------------
-----TITL---------------------------------------------------
-------------------------------------------P-------FF-------
-----------------------------TVH----------------------------
-----------------LG--------------------W-----L-SLP----ITWIWI
-LAITNAVNLIDGLDGLAT--GVSIIALTTMGI----TG---MFFLN-------------
----------------VGNIFVSIMIFALVASCVGFLPYNF-----FPARIYLGDTGALF
IGFMMAVFSL-F--GLKN--------------------ATFITLLIPVMILG--------
---------------------------------VPITDTVYAIFRR-------------L
LNRQP-------------------------------------------------------
-IS---------------------------------------------------------
-----------------------------HA-----------------------------
------------------------------------------------------------
---------------------------DKRHLHHR-----L-----MQI-----------
--------G-------------LT---HRQTVLV---IYGIALIFSFI-----SLLYPIS
TLWGSILLTIAVLIGLELFVETIGLVGEDRQPLLNGIKKLVKDTTSKENQGKNDK-----
------------------------------------------------------------
------------------------------------------------------------
------------------------------------------------------------
------------------------------------------------------------
------------------------------------------------------------
------------------------------------------------------------
------------------------------------------------------------
--------------------------------------------------------
>Amphibacillus_xylanus@WP_015010748.1
------------------------------------------------------------
------------------------------------------------------------
------------------------------------------------MTYIYAVLICF-
GLSLILTPLVKKLAF-RIGA-VDHPNK----------RK-VH------------------
------QT---IMPRLGGLAIF-FSFVIGI---------LFFQ-----------PDGQY-
------------------------------------------------ELP--IALG-AI
LIMI-----V-------------------------GIID--DKY----------------
--------------------------Q------------IKAR--YKFIVQL--------
-----IA---ALIIV---LSG------------------LEIT-----------------
-----YINF---------------------------------------------------
-------------------------------------------P-------FG-------
-------------------------H----------------------------------
---------VIE-----FG--------------------Y-----L-STP----ITILWI
-VGITNAINLIDGLDGLAG--GVSTIALLTIGG----LA---ISLGD-------------
------------------IFVALISF-LLVGSTLGFLVFNF-----YPAKIFMGDTGALF
LGYMIGVLSI-L--GFKN--------------------ATLFSLIVPIAILG--------
---------------------------------VPILDTLLAIIRR----A--------V
HK---------------------------------------------K------------
-PL---------------------------------------------------------
-----------------------------YS---PD------------------------
------------------------------------------------------------
----------------------------KMHLHHC-----L-----LNL-----------
--------G-------------FG---HRQTVIL---IYCISALFSLA-----AIIFNQS
TMWGTTITFFAMAILIELMIELTGIISVNYRPLLNFLNKRR-------------------
------------------------------------------------------------
------------------------------------------------------------
------------------------------------------------------------
------------------------------------------------------------
------------------------------------------------------------
------------------------------------------------------------
------------------------------------------------------------
--------------------------------------------------------
>Listeria_rocourtiae@WP_036073607.1
------------------------------------------------------------
------------------------------------------------------------
-------------------------------------------------MMLTVILICF-
LASLLLTPVVRRIVL-KYDI-TDKPDK----------RR-IN------------------
------TV---PIPSLGGVAIF-IAFLIGM---------FLLP-----------------
--------------------------------------------IDRTLLW--PLVI-GA
SVIA-L---T-------------------------GILD--DIF----------------
--------------------------E------------LKAR--YKMIGQI--------
-----LA---AVIIV---FW--------------------GGV-----------------
-----NITF-------INL-----------------------------------------
-------------------------------------------P-------FG-------
-------------------------G----EV----------------------------
---------Y-------FG--------------------Y-----L-SIP----LTIIWI
-VAITNAINLIDGLDGLAA--GVSTIALLTIMG----MA---FVMGD-------------
-------------------PLVIMVTAVLAASTLGFLPYNF-----YPAKIFMGDTGALF
LGYIIAILSL----MGFK-------------------NVTFISLIVPVLILG--------
---------------------------------VPIFDTILAIIRR----I--------V
HR-TP-------------------------------------------------------
--I---------------------------------------------------------
-----------------------------AM---AD------------------------
------------------------------------------------------------
----------------------------KSHLHHS-----L-----MKL-----------
--------G-------------FT---HRQTVIL---IYAISALFSLF-----ALIFTMS
TFWGSFLLILVLLIVVEFFVEVLGLVSQNYRPMMRLLRIERIEREEEQE-----------
------------------------------------------------------------
------------------------------------------------------------
------------------------------------------------------------
------------------------------------------------------------
------------------------------------------------------------
------------------------------------------------------------
------------------------------------------------------------
--------------------------------------------------------
>Nitrolancea_hollandica_Lb@CCF82956.1
------------------------------------------------------------
------------------------------------------------------------
--------------------------------------------MTNPSIALVIAIVAA-
SLSAFFIPSLTRVAH-QLGL-VQAPSS----------DRHVH------------------
------TK---PVPRIGGLGLF-VAFVVGV-------GVSFWL-----------PVERF-
-------------------------------------------PVEVERIA--LLLAGAV
VIVA-----V-------------------------MLYD--DLV----------------
--------------------------G------------IAPL--PKLGWQL--------
-----LA---AGMVIVPRLRG----------------PDHGLV-----------------
---IDQFNS---------------------------------------------------
-------------------------------------------P-------FG-------
-------------------------GVIQLPV----------------------------
---------------------------------------------LLAMV----FTLFWI
-VGMMNTLNWLDGLDGLAG--TVTLTASAVLFI----HT---FFYPA-------------
---------------GNPEFTISLLPLALGAAVIGFLPYNW-----NPARIIMGDTGSMF
LGYALAVISI-I--GGAK-------------------------IATALLTLW--------
---------------------------------LPILDVAWVILYR-------------V
LNGSS-------------------------------------------------------
-PL---------------------------------------------------------
-----------------------------QA-----------------------------
------------------------------------------------------------
---------------------------DRGHLHHR-----L-----LDL-----------
--------G-------------WS---QQQVVLL---FAGISAALGVA-----SLLLPEP
DLKLYALITVSIVGLIVLAGLARRSNRMTKRPVSEFSRRS--------------------
------------------------------------------------------------
------------------------------------------------------------
------------------------------------------------------------
------------------------------------------------------------
------------------------------------------------------------
------------------------------------------------------------
------------------------------------------------------------
--------------------------------------------------------
>Herpetosiphon_aurantiacus_DSM_785@ABX07508.1
------------------------------------------------------------
------------------------------------------------------------
----------------------------------------------MILRFALVLAIGT-
SITFILTPLIRAWCI-RKGW-YDLPEA----------RR-VH------------------
------QI---PTPRLGGAAIF-AGFMAAL---------AAAV-----------VVPWG-
---------------------------------------VPQMQRFPIESFRLGLLAAGA
TLMW-V---V-------------------------MTID--DLK----------------
--------------------------K------------LSAR--FRLIIQI--------
-----LA---ALIAVGPYLWE-------WTLHPAVNGIDVGAR-----------------
-----GIIA-----TAFNT-----------------------------------------
-------------------------------------------P-------FM-------
---------------------------QVNFH----------------------------
-----------E---------------------------------I-WPPLAIGFTIFWI
-VGMTNALNWIDGLDGLAA--GVTFIAAIVLAI----HT---YSLG--------------
-----------------QYSLVLVPL-ALAGACLGFLPHNF-----HPAKIFMGDGGAMV
IGYTLAICSI-I--GGAK-------------------------LATALLVLG--------
---------------------------------VPLLDGVWMIIWR-------------R
VR------------------------------------------GAGA------------
-SV---------------------------------------------------------
-----------------------------SD-----------------------------
------------------------------------------------------------
----------------------------RGHLHHR-----L-----LDL-----------
--------G-------------LS---QRQVVAF---YYTVSSLFGSL-----GLL-LPD
SWWKLGALAILTGLMIGLLFYLARKQPQTQNSH---------------------------
------------------------------------------------------------
------------------------------------------------------------
------------------------------------------------------------
------------------------------------------------------------
------------------------------------------------------------
------------------------------------------------------------
------------------------------------------------------------
--------------------------------------------------------
>Chloroflexus_aurantiacus_J-10-fl@YP_001635139.1
------------------------------------------------------------
------------------------------------------------------------
----------------------------------------MLTI----LAISGTFLIAF-
AITALLVPPLITLAR-REGW-VANPGP----------RH-VH------------------
------RE---PTPVVGGLAMI-AGLVGAI---------VLSA-----------GFEQI-
------------------------------------DPALRRSAFEQLRIG--LLLI-GI
SIIA-L---V-------------------------SFFD--DLY----------------
--------------------------D------------LPAL--PRLGVHI--------
-----IA---ALIAVGPYLWD-------HTLYPDVLGQPTEAR-----------------
-----GIIL-----TAFNF-----------------------------------------
-------------------------------------------P-------FV-------
-------------------------D-QIHLH----------------------------
-----------N---------------------------------L-SPWLAIAATVLWI
-VGMQNMVNWIDGLDGLAA--GVTFIAGMVLAI----HT---LTLDP-------------
----------------PQLTVALLPL-ALSGACAAFLLFNT-----HPARIFMGDVGAMT
IGYTLGICAI-I--GGAK-------------------------LATALLVMG--------
---------------------------------VPLVDMAWLILSR-------------T
LR------------------------------------------GRSA------------
-AQ---------------------------------------------------------
-----------------------------AG-----------------------------
------------------------------------------------------------
----------------------------RDHLHHR-----L-----LDL-----------
--------G-------------LN---QRQVVGC---YYALSIAFGSI-----GLFDFFT
PLFKLIALLVLGGSILIVLFFL---QPKTRIA----------------------------
------------------------------------------------------------
------------------------------------------------------------
------------------------------------------------------------
------------------------------------------------------------
------------------------------------------------------------
------------------------------------------------------------
------------------------------------------------------------
--------------------------------------------------------
>Caldilinea_aerophila_DSM_14535_=_NBRC_104270@BAL99074.1
------------------------------------------------------------
------------------------------------------------------------
-----------------------------------------MPDTLPMTAFILIGASTL-
LLTLGVVPVMRRVAL-QTGT-VDKPSA----------RK-IH------------------
------AS---PVPLLGGAAIY-VSFILAL---------AFFG-----------------
------------------------------------------DRDYINEVV--GIFV-GA
TLMS-F---M-------------------------GLVD--DRW----------------
--------------------------G------------LSSY--VKLLGQL--------
-----VA---AGILI------------------------YSGV-----------------
-----RVQI---------------------------------------------------
---------------------------------------------------FG-------
-------------------------N----------------------------------
---------------------------------------W-----L-DIA----LTLMWV
-VGITNALNLLDNMDGLSG--GVAMIAAIFFTL----LA---AMSGQ-------------
------------------YLVGALAA-ALVGACAGFLIYNW-----NPAHIFMGDAGSLF
LGFMLAAVAIKL--RFPS-------------------NSVTVTWMIPVLVLG--------
---------------------------------LPILDTTLVFISR----L--------R
RGKNP-------------------------------------------------------
-LT---------------------------------------------------------
-----------------------------TP-----------------------------
------------------------------------------------------------
---------------------------GKDHISHR-----L---AYLLG-----------
--------S------------------RREAVLV---CYLICCAFGVA-----AIFVSQA
SFREAFVVALSIAGLSLYALWRLEFRNGGVRPQ---------------------------
------------------------------------------------------------
------------------------------------------------------------
------------------------------------------------------------
------------------------------------------------------------
------------------------------------------------------------
------------------------------------------------------------
------------------------------------------------------------
--------------------------------------------------------
>Chloroflexus_aurantiacus_J-10-fl@YP_001634241.1
------------------------------------------------------------
------------------------------------------------------------
-----------------------------------------------MASIALILIAAL-
TFSILATPLARRAAL-RSGF-IAIPRS----------RD-SH------------------
------ST---PIPLLGGAAIY-AAFVAAL---------LLFG-----------------
------------------------------------------DLAHIRELI--GILL-GA
TIVS-L---F-------------------------GLAD--DRW----------------
--------------------------G------------MKAL--VKLGGQI--------
-----LA--ATVLLL-------------------------GGT-----------------
-----QVQL-------FAE-----------------------------------------
-------------------------------------------P-------IL-------
------------------------------------------------------------
-----------------------------------------------NWM----VTLLWV
-VVITNAINFLDNMDGLSS--GVAIIAAAFFLL----LA---AMNQP-------------
-----------------RQVLVGAMAAALIGACIGFLRYNF-----NPASIFMGDTGSLF
IGFILAALAIKL--RFLN-------------------NIPLVTWLVPVCVLG--------
---------------------------------LPLFDLALVTVAR----I--------R
RGVNP-------------------------------------------------------
------------------------------------------------------------
-----------------------------FT-----------------------------
------------------------------------------------------------
-------------------------TAGKDHLSHR-----L-----HAL-----------
--------G-------------MT---KREAVLT---CYLLAGASGLV-----GVYITQA
RPSEAYLVFAGLVTIAVGGIIWFERVCPSGQPRQR-------------------------
------------------------------------------------------------
------------------------------------------------------------
------------------------------------------------------------
------------------------------------------------------------
------------------------------------------------------------
------------------------------------------------------------
------------------------------------------------------------
--------------------------------------------------------
>Herpetosiphon_aurantiacus_DSM_785@ABX05958.1
------------------------------------------------------------
------------------------------------------------------------
------------------------MRALRPCLIFIKRIHMSVSL----AQIFLIFLSAL-
TMSIVSTPLVRRLAI-AVGI-IDQPNA----------RK-VH------------------
------TN---PVPLLGGLAIY-GGVVVTL---------LIWD-----------------
------------------------------------------DQFILRELA--AILG-GA
TIVV-V---C-------------------------GMLD--DKW----------------
--------------------------G------------LSAS--LKLLGQI--------
-----IA--CFVLIY---AGI---------------------------------------
-----QVQL-------FAS-----------------------------------------
-------------------------------------------P-------WL-------
------------------------------------------------------------
-----------------------------------------------NAL----ITIAWV
-AGISNAINFLDNMDGLSA--GLTAVASAFFLQ----LA---VLNGQ-------------
-------------------FLVAALSAATMGACIGFLRHNF-----VPTKIFMGDTGSLF
LGFILAVLGIKL--RFPS-------------------NSIIVTWMIPIVVLG--------
---------------------------------VPIFDTSMVIVAR----L--------R
RRVNP-------------------------------------------------------
------------------------------------------------------------
-----------------------------FN-----------------------------
------------------------------------------------------------
-------------------------TPGKDHISHR-----F-----VAL-----------
--------G-------------SS---RREAVLI---CYMLGVGCGIT-----ATMLSKA
DVQEAYALAALLIGIALVGIWLFERYARYNPPK---------------------------
------------------------------------------------------------
------------------------------------------------------------
------------------------------------------------------------
------------------------------------------------------------
------------------------------------------------------------
------------------------------------------------------------
------------------------------------------------------------
--------------------------------------------------------
>Deinococcus_radiodurans_R1@NP_295285.1
------------------------------------------------------------
------------------------------------------------------------
---------------------------MDSLRALAAQLGIADPFGAGFLSVLVTFVTAL-
LFTWFFMPRLREFAV-QAGW-ADMPNA----------RR-LN------------------
------KE---PLPNAGGLGIF-AGFIVSI---------IVAW-----------AIRPI-
-----------------------------------------AVELVNIQVL--AIML-GA
TLMM-F---L-------------------------GFID--DRA----------------
--------------------------D------------LSPA--LRLVVQV--------
-----LA--AVLLMV---NGL---------------------------------------
-----KMDF-------NAI-----------------------------------------
-------------------------------------------P-------FL-------
---------------------------PTLPD----------------------------
---------------------------------------------VVNDPLSTVLTILWI
-VGLTNAVNLMDGVDGVVG--GLGFIVSMVLLI----TA---AQFSD-------------
------------------RAAAVVLLAGLAGACLGYLRYNF-----SPSRIILGG-GSYL
IGFTLAAVSL-L--GTLK-------------------VSAGASLIVPLIVLA--------
---------------------------------LPVMDTTQVVIGR-------------L
RRGIR--------------------------------------NPLGH------------
------------------------------------------------------------
-----------------------------PD-----------------------------
------------------------------------------------------------
----------------------------KTHIHHR-----V-----LAR-----------
--------T-------------AS---ARRTAVI---LWGVALLCGVA-----GMLLQGV
KPLVVAVAALVIALSLGAVARLRVRAHERERAPHLN------------------------
------------------------------------------------------------
------------------------------------------------------------
------------------------------------------------------------
------------------------------------------------------------
------------------------------------------------------------
------------------------------------------------------------
------------------------------------------------------------
--------------------------------------------------------
>Oceanithermus_profundus_DSM_14977@ADR36173.1
------------------------------------------------------------
------------------------------------------------------------
--------------------------MPELLLRYLNALGIADPLGRGWWTVVLTFLVAA-
AVTWRSVPGLVRFAL-RVGW-ADLPGE----------RR-LN------------------
------TA---PLPNVGGLAVF-GGVVLAL---------IFAL-----------LLRPT-
-----------------------------------------VLDDVLLKLL--VILF-GG
SLMV-L---L-------------------------GFID--DQY----------------
--------------------------E------------LPAL--FRLAVQV--------
---------AVALLL----YA-------------------GGV-----------------
-----RIDA---------------------------------------------------
-------------------------------------------T-------FG-------
------------------------SPVDPAFS----------------------------
-----------------LG-----------------------------------LTVLWI
-VGITNAVNLLDGVDGLAG--GVSLITAVFLLA---------ASAQF-------------
----------------EARAAATLLLAAVAGAVLGFLRHNL-----HPSRIILGDAGAYF
LGYVLAATAI-L--GNLK-------------------ISTVWALVPTALFLA--------
---------------------------------IPILDTTQVVLRR----L--------A
VRKNP-------------------------------------------------------
-LA---------------------------------------------------------
-----------------------------HP-----------------------------
------------------------------------------------------------
---------------------------GKDHLHHW-----L-----LAR-----------
--------G-------------LD---QHRVAVV---LWGLTLASGTA-----AMRAQGM
SWTVTLTSAAGAALLLAFASWRRRRAARRGS-----------------------------
------------------------------------------------------------
------------------------------------------------------------
------------------------------------------------------------
------------------------------------------------------------
------------------------------------------------------------
------------------------------------------------------------
------------------------------------------------------------
--------------------------------------------------------
>Marinithermus_hydrothermalis_DSM_14884@AEB12316.1
------------------------------------------------------------
------------------------------------------------------------
--------------------------MPEPLERFLWSLGVADPTGPGWLAVVGTFVLAA-
VATWRFIPTVRAFAL-KVGW-ADPPSP----------RR-LN------------------
------RT---PLPNAGGLAIY-GGVWVAL---------VLAF-----------LLRPN-
-----------------------------------------VLVDVQLQVF--AIML-GG
AVLV-L---T-------------------------GFVD--DQF----------------
--------------------------G------------LPPL--FRLGVQV--------
-----LT----ALLL---YAT-------------------GIR-----------------
-----IEAA-------FGS-----------------------------------------
-------------------------------------------P----------------
------------------------------------------------------------
---------I-D-----PA--------------------------L-SFL----LTILWI
-VGVTNAMNLIDGVDGLAG--GVGFITAMSLLAASAQFE---------------------
-----------------TRAAATLVLAALGGAALGFLRHNL-----HPSRIIMGDAGAYF
FGYVLAASSI-L--GNLK-------------------ITTVFALFPPLLFLL--------
---------------------------------IPVVDTAQVIVRR----L--------L
AG-KN-------------------------------------------------------
-PL---------------------------------------------------------
-----------------------------ST---PG------------------------
------------------------------------------------------------
----------------------------KDHLHHR-----L-----LAR-----------
--------G-------------LS---QHQVAYL---LWGATLLANLA-----AMLVQGM
NYPTVLTTAGGTTLLLGFAVWRRRRAAQREAQTPDPNSTDPEAQTR--------------
------------------------------------------------------------
------------------------------------------------------------
------------------------------------------------------------
------------------------------------------------------------
------------------------------------------------------------
------------------------------------------------------------
------------------------------------------------------------
--------------------------------------------------------
>Truepera_radiovictrix_DSM_17093@ADI13819.1
------------------------------------------------------------
------------------------------------------------------------
---------------------------------------MRATLLLYLPAVLLTFLLAL-
LCVAALSPLVARAAR-RVGA-VQQGGG----------RR-VH------------------
------EG---AVPNIGGLAIF-TGFMLAL---------IVGG-----------ALQPE-
-----------------------------------------LIGALRLELL--AIIL-GA
ALMT-L---L-------------------------GLFD--DLW----------------
--------------------------E------------LSPV--LRLAGQF--------
-----VA---AGILV---A--------------------NGVT-----------------
------IDF-------ITN-----------------------------------------
-------------------------------------------Y-------FD-------
-------------------------P----T-----------------------------
---------A-S-----PY---H----------------Y-----L-GVPLSVGVTLLWV
-VGFTNAFNFIDGLDGLSS--GIAAISSLALLA----VA---VQLPD-------------
-----------------RGAAVLLLA-ALAGAALGFLRHNY-----NPAKLIMGDSGAYL
LGFVLAAASV-L--GALK-------------------VTAAVTVAAPVLILG--------
---------------------------------LPVLNLTQVTLRR----L--------S
RG--V------------------------------------------N------------
-PA---------------------------------------------------------
------------------------------T---AR------------------------
------------------------------------------------------------
----------------------------NDHLHDL-----I----RLRS-----------
--------G--------------S---KRLTVLI---LWGAALVLATG-----GLT--L-
SQTPP---QLIYLTIAVTVLLIASACW---------------------------------
--LRLRELGRAEPAREPSAQP---------------------------------------
------------------------------------------------------------
------------------------------------------------------------
------------------------------------------------------------
------------------------------------------------------------
------------------------------------------------------------
------------------------------------------------------------
--------------------------------------------------------
>Gloeobacter_violaceus_PCC_7421@NP_925298.1
------------------------------------------------------------
------------------------------------------------------------
-------------MPFLIALVAVACGWLGATPAAWGAGAVQPGISGDLLSCAIAFVVAT-
VAVLAITPLVRTVGL-RQGWGVDRPDE----------RK-VH------------------
------TR---EMVRLGGVSIF-LGITFAL---------LLVW-----------GLGSF-
---------------------------------------GFLPPQKEYEIW--GVTI-GA
VLFF-F---L-------------------------GLSD--DFR----------------
--------------------------S------------QPAW--LRLLVQV--------
---------GIATGA---WSV-----------------GVDVD-----------------
-----VLSL---------------------------------------------------
-------------------------------------------P----------------
-------------------------G----------------------------------
-----------------VG--------------------VVKLVWWLSLP----ITILWL
-VGVVNAINFIDGLDGLAA--GVCGIAAVVTFS----VT---VFTGQ-------------
------------------WQAALISA-AVAGGALGFLRYNF-----NPAQIFMGDGGAYF
LGFLLGGLSV-I--GVVK-------------------SVTTVALFIPFCILA--------
---------------------------------VPIFDTASVILQR----L--------R
TGDSP-------------------------------------------------------
------------------------------------------------------------
-----------------------------FK-----------------------------
------------------------------------------------------------
--------------------------PDKRHLHHR-----L-----LKA-----------
--------G-------------LS---HRSVVIV---IYALTLWAGSI-----ALAISGM
PAGGTYTVLATLLLAYTGWEAWRRSQASRSS-----------------------------
------------------------------------------------------------
------------------------------------------------------------
------------------------------------------------------------
------------------------------------------------------------
------------------------------------------------------------
------------------------------------------------------------
------------------------------------------------------------
--------------------------------------------------------
>Synechococcus_sp._JA-3-3Ab@WP_041439125.1
------------------------------------------------------------
------------------------------------------------------------
------------------------------------------------MPYLVAFLAAA-
CVVLWATPVVKAVGI-RSGQ-LDFPDE----------RK-IH------------------
------RQ---PMVRLGGVSIF-FGNLVAL---------LLLW-----------GAGAF-
---------------------------------------AGLRTEQEYEIW--GVTI-GG
VLFF-L---I-------------------------GLAD--DLF----------------
--------------------------Q------------LSPF--SRLAMQF--------
---------GVAAAA---WGV-------------------GVR-----------------
------IEF-------INL-----------------------------------------
-------------------------------------------P-------GI-------
-------------------------G-IWPFP----------------------------
---------V-----------------------------W-----L-SLL----VTLLWL
-VGMANAINFMDGLDGLAA--GVSGIAAVVMLM----VT---LLLDR-------------
-------------------PAAAMLAAALAGACLGFLRYNF-----NPAQIFMGDGGAYF
LGFTLAGIGV-I--GVAK-------------------GVTTLAVALPFFILA--------
---------------------------------VPILDMSAVILKR-------------L
AR--------------------------------------------GK------------
-SP---------------------------------------------------------
-----------------------------FH---PD------------------------
------------------------------------------------------------
----------------------------KGHLHHR-----L-----LKA-----------
--------G-------------LS---QRHSVLL---IYAMTLWGGSL-----ALALAGL
PAGSTYLGGASLVLAGVSWGAWQRHRQRQ-------------------------------
------------------------------------------------------------
------------------------------------------------------------
------------------------------------------------------------
------------------------------------------------------------
------------------------------------------------------------
------------------------------------------------------------
------------------------------------------------------------
--------------------------------------------------------
>Microchaete_sp._PCC_7126@WP_017653895.1
------------------------------------------------------------
------------------------------------------------------------
----------------------------------------MPPQ----IYHLISFLVAA-
VVVLWTTPDVKNIGI-KSGR-VDQPGG----------RK-VH------------------
------QR---PMVRLGGVSIF-AGTITSL---------LIVW-----------WLGGF-
---------------------------------------SGLPPEKEWQVW--GVTL-GG
LGFF-L---I-------------------------GLAD--DLL----------------
--------------------------N------------LSPF--TRLLMQV--------
---------IVASAA---WKA---------------------------------------
-----GVSI---------------------------------------------------
-------------------------------------------D-------FV-------
-----------------------TVPTVGIVD----------------------------
-----------------LH--------------------------WLSLP----ITVIWL
-VGMVNAINWIDGLDGLAA--GVSGIAAVVMLV----VA---LFMQQ-------------
-------------------PAAALIAAAIAGAALGFLRYNF-----NPAQIFMGDGGAYF
MGFTLAAVGV-I--GLVK-------------------IPAFTAVLLPYLILA--------
---------------------------------VPIVDMSAVILAR----L--------R
HGKSP-------------------------------------------------------
------------------------------------------------------------
-----------------------------FS-----------------------------
------------------------------------------------------------
--------------------------ADKRHLHHR-----L-----LSA-----------
--------G-------------LS---HRWTVLF---IYCLTLWVGSL-----ALAVAGV
PSGITYVCIATSLLSFAIWRAWRLSRQS--------------------------------
------------------------------------------------------------
------------------------------------------------------------
------------------------------------------------------------
------------------------------------------------------------
------------------------------------------------------------
------------------------------------------------------------
------------------------------------------------------------
--------------------------------------------------------
>Lyngbya_aestuarii_BL_J@ERT09072.1
------------------------------------------------------------
------------------------------------------------------------
------------------------------------------------------------
------------------------------------------------------------
------------MVRLGGISIY-LGTLIGL---------LVVW-----------WSGGF-
----------------------------------IDAHGQPLGVEQEYEIW--GVTVGGL
AFFL-----I-------------------------GLAD--DLF----------------
--------------------------S------------LSPV--TRLMLQM--------
---------TVASLA---WMV-----------------GVNIE-----------------
-----FLTI---------------------------------------------------
-------------------------------------------P-------FV-------
-------------------------GLVY-------------------------------
-----------------VG--------------------------WLSLP----ITVVWL
-VGMANAINWIDGLDGLAA--GVSGIAALVMLV----VS---LQMDQ-------------
-------------------PAAALIAAALAGGALGFLRYNF-----NPAQIFMGDGGSYF
LGFTLAAVGV-I--GLVK-------------------TTVVTSVLMPYIILA--------
---------------------------------VPILDMSAVILDR----L--------R
HGKSP-------------------------------------------------------
-FI---------------------------------------------------------
-----------------------------AD-----------------------------
------------------------------------------------------------
----------------------------QRHLHHR-----L-----LQA-----------
--------G-------------LS---QRLTVLF---IYSLTLWVGSL-----ALAFSGL
PSGLIYALGATGLLGYTSWKALKHAK----------------------------------
------------------------------------------------------------
------------------------------------------------------------
------------------------------------------------------------
------------------------------------------------------------
------------------------------------------------------------
------------------------------------------------------------
------------------------------------------------------------
--------------------------------------------------------
>Pleurocapsa_sp._PCC_7327@AFY77896.1
------------------------------------------------------------
------------------------------------------------------------
----------MTNRVNLGYFPNTRKVIEVNSATENPSSLTLPTPMPGELYHLIAFLFSM-
TVVLWSTPVVRTIGL-KSGY-IDKPND----------RK-IH------------------
------ER---PMVRLGGVSIF-VGTLTAI---------LLVW-----------WLGGF-
---------------------------------------KGLYQPKEWEIL--GVILGGI
AFFL-----I-------------------------GLAD--DLY----------------
--------------------------H------------LTPG--SRLVMQT--------
-----VF---AAAAW------------------------GMGV-----------------
-----RIDF-------LTV-----------------------------------------
-------------------------------------------P-------FD-------
-------------------------G-LVHTS----------------------------
---------------------------------------W-----L-SLP----ITVIWL
-VGMANAINWIDGVDGLAA--GVSGIAAVVMLI----VT---LFMKQ-------------
------------------PAAALIAA-ALAGGSLGFLRYNF-----NPAQIFMGDGGAYF
MGFTLAAVGV-I--GLVK-------------------TTAVTAVLLPYLILA--------
---------------------------------VPILDMSAVIFSR-------------L
SK--------------------------------------------GR------------
-SP---------------------------------------------------------
-----------------------------FK---AD------------------------
------------------------------------------------------------
----------------------------KSHLHHR-----L-----LEA-----------
--------G-------------LS---QRLSVVF---IYALTLWVGSL-----ALGFSNI
PSG-----WGYAIGATMLLSYVGWQVWRNSRRINED------------------------
------------------------------------------------------------
------------------------------------------------------------
------------------------------------------------------------
------------------------------------------------------------
------------------------------------------------------------
------------------------------------------------------------
------------------------------------------------------------
--------------------------------------------------------
>Gloeocapsa_sp._PCC_73106@WP_006528779.1
------------------------------------------------------------
------------------------------------------------------------
--------------------------------------------MLEEQYHIIAFLVSV-
SVVLWSTPVVKNIGI-KSGQ-VDLPND----------RK-IH------------------
------ER---PIVRIGGISIF-IGSLSAL---------LIVW-----------WLGGF-
---------------------------------------GWLPPEQEWEIW--GVTIGGL
LLFL-----I-------------------------GLAD--DLF----------------
--------------------------N------------LSPI--SRLIMQT--------
---------AVATFA---WWV-------------------GVR-----------------
---IEFLSV---------------------------------------------------
-------------------------------------------P-------FS-------
----------------------------ELVQ----------------------------
-----------------LG--------------------------WLSLP----ITVIWL
-VGMTNAINWIDGLDGLAA--GVSGIAAVVMLI----VS---LFMNQ-------------
-------------------PGAALIAAALAGGALGFLRYNF-----NPAQIFMGDGGAYF
MGFTLAGVGV-I--GLVK----------------------TYAITAVILTLA--------
---------------------------------VPITDMSIVIISR------------IC
RKKSP-------------------------------------------------------
------------------------------------------------------------
-----------------------------FK-----------------------------
------------------------------------------------------------
--------------------------PDNSHLHHR-----L-----LKA-----------
--------G-------------IS---QRLTVLF---IYALTLWLGSL-----ALAFSGI
PSGGAYAIGATMLLAYLAWQVWRHRR----------------------------------
------------------------------------------------------------
------------------------------------------------------------
------------------------------------------------------------
------------------------------------------------------------
------------------------------------------------------------
------------------------------------------------------------
------------------------------------------------------------
--------------------------------------------------------
>Ignisphaera_aggregans_DSM_17230@YP_003858979.1
------------------------------------------------------------
------------------------------------------------------------
-----------------------------------------------MLVLVIPMIITT-
IIIISSSLLLIRIEQ-KLGL-LCKDVH----------KQ--G------------------
------DI---RIPCIGGFSLV-IGLYIGI---------TLLR-----------LYKII-
----------------------------------------------SYEIF--ISFI-VY
LSISFI---I-------------------------GLID--DVI----------------
--------------------------D------------LKSR--WKIILGL--------
-----LP--VVPLMI---FNV---------------------------------------
-----YVPR---------------------------------------------------
-------------------------------------------P-------WI-------
------------------------------PF----------------------------
-----------------LG--------------------YIRISSL-YPL----LMAGAT
-TVYLNAANMFDTHNG-----TLPFITLSSIGF----AV---LLKIY-------------
---------------THAPLNDIAIPLLFSIAILSYLPFNI-----YPAKMFNGNTGAYV
LGSLLAYTAI-I--CRVE--------------------------FYIVLSTF--------
---------------------------------PMFINGFYYISSV----KGFLQKEQVE
RP---------------------------------------TYVDENG------------
-CI---------------------------------------------------------
-----------------------------HP-----------------------------
------------------------------------------------------------
-------------------------RIGKAPITFIRLLTLF-----SNT-----------
--------P-------------LS---EKELVII---VYTISFLSSLT-----AFI----
--------ITIGLGFK--------------------------------------------
------------------------------------------------------------
------------------------------------------------------------
------------------------------------------------------------
------------------------------------------------------------
------------------------------------------------------------
------------------------------------------------------------
------------------------------------------------------------
--------------------------------------------------------
>Ferroglobus_placidus_DSM_10642@YP_003436340.1
------------------------------------------------------------
------------------------------------------------------------
------------------------------------------------MEFLGTLIAAF-
GLAMLLIPLQIKKFK-DRNR-VVKDYY----------KN--S------------------
------AQ---YVPTSGGLSIL-L-AFYAV---------VFLA-----------MFGSF-
------------------------------------------PFQISLPEA--VSLF-II
SLYG-L---F-------------------------GLID--DFV----------------
--------------------------D------------IGRA--TKIVFPP--------
-----LF--TAPIAF---VAA---------------------------------------
-----TAWI---------------------------------------------------
-------------------------------------------P-------VV-------
-------------------------G----EV----------------------------
-----------------SG--------------------------YFLFI----AAPIYV
-MVVANLVNMHSGFNGMAA--GLTAILLAFLLV----KT---LITGRGS-----------
----------------------VLITSSMLGAVLGFLYYNW-----YPSKIFDGNVGAFA
MGSTVGLSII-L--GGFY--------------------------VSGFVMLF--------
---------------------------------PHTLNFLLYVYWR---IMRKMKPQDRR
YEIVK-----------------------------------FGRVRRDK------------
-TI---------------------------------------------------------
------------------------------------------------------------
------------------------------------------------------------
----------------------------EAPNPYT-----LKWVLPYYF-----------
--------K-------------MT---EKQVVLS---MYGLTTIFCII-----GLF----
--------IPY-------------------------------------------------
------------------------------------------------------------
------------------------------------------------------------
------------------------------------------------------------
------------------------------------------------------------
------------------------------------------------------------
------------------------------------------------------------
------------------------------------------------------------
--------------------------------------------------------
>Methanoplanus_limicola@WP_004075925.1
------------------------------------------------------------
------------------------------------------------------------
----------------MPDISINTDFTTLRSMIVWLYEIINSLN----FMLFVFFIIPF-
IITLAIMPHIIRKLK-DNGF-TAKDMY----------KS--G------------------
------LP---EVAVNGGIIIL-LVSLFSV---------SVIS-----------LF--Y-
------------------------------------------CNYIEPANY--VIIT-VV
TLFA-L---F-------------------------GILD--DMI----------------
--------------------------D------------IGRP--AKLILLY--------
-----YCSYSLIACN---TAT---------------------------------------
-----SVYM---------------------------------------------------
-------------------------------------------P-------FI-------
-------------------------G----------------------------------
---------TTD-----LG--------------------------ILYIQL---ILPLYV
-PVVANLVNMHSGFNGMAP--GLSLIILITLIA----KT---MIDGE-------------
-------------------ILPVLYIVTLTGTLAGYWFFEK-----YPAKIFWGNIGALS
VGAAIGSIIV-V--EGFL--------------------------FSGFVMLI--------
---------------------------------PHTVNFLLYIFWR----INSRKYPVAK
FG---------------------------------------KINPDGT------------
-LE---------------------------------------------------------
-----------------------------VP-----------------------------
------------------------------------------------------------
---------------------------NALTLKWV-----L----PYYF-----------
--------P-------------MK---EKRATDV---MYILTIIFCAA-----GLF----
--------IPG-------------------------------------------------
------------------------------------------------------------
------------------------------------------------------------
------------------------------------------------------------
------------------------------------------------------------
------------------------------------------------------------
------------------------------------------------------------
------------------------------------------------------------
--------------------------------------------------------
>Methanococcoides_burtonii@WP_011498306.1
------------------------------------------------------------
------------------------------------------------------------
------------------------------------MINFTSLSTIQNLAVISNLLLPL-
ILVTISMPYFIKKFT-ESGL-LGRDYY----------KK--G------------------
------IV---KIPERGGIVIL-LMALLAI---------SFTS-----------LFFKY-
----------------------------------------------STTNY--VVLI-VI
SLFG-I---F-------------------------GILD--DMI----------------
--------------------------D------------IGRV--SKLFLMY--------
-----YC--SYPLIQ---YAT--------------------HT-----------------
-----ALVL---------------------------------------------------
-------------------------------------------P-------SF-------
-------------------------G----HI----------------------------
-----------E-----LG--------------------I-----L-YLQF---IVPTYV
-LVASNLVNMHSGYNGLAS--GLSAIVLSSLII----KS---ILLGDVEN----------
----------------------IYTIIAITGALLGYFLYDR-----YPSHIFWGNVGSLT
IGATIGAFIV-I--QGFI--------------------------ISGFIMFI--------
---------------------------------PHTVNFLLYVYWR----V--RKFPVAK
FG-CD---------------------------------------RGDG------------
-IL---------------------------------------------------------
-----------------------------EV---PN------------------------
------------------------------------------------------------
----------------------------PYTLKWV-----L----PYYY-----------
--------N-------------LT---EKQATYA---MYALTGFFCLI-----GIL----
--------LPGRI-----------------------------------------------
------------------------------------------------------------
------------------------------------------------------------
------------------------------------------------------------
------------------------------------------------------------
------------------------------------------------------------
------------------------------------------------------------
------------------------------------------------------------
--------------------------------------------------------
>Methanosarcina_mazei_Tuc01@YP_007490759.1
------------------------------------------------------------
------------------------------------------------------------
---------------------------------MIFSSASFIQN----IMLTSNFLVPL-
IVTAAAMPYFIRKLT-ENNI-VAKDVY----------KK--G------------------
------TP---TIADRGGTAIL-LIAMLSL---------SMNS-----------LFFKF-
----------------------------------------------TSTNY--VAMI-VI
ALFG-L---F-------------------------GVLD--DMI----------------
--------------------------N------------IGRS--SKLLIMY--------
-----YC--SYPLIQ---YAT--------------------HT-----------------
-----AVTL---------------------------------------------------
-------------------------------------------P-------SV-------
-------------------------GDLE-------------------------------
-----------------LG--------------------------ILYLQ----FIVPTY
VLVASNLVNMHSGFNGLSS--GLAILVLVSLII----KS---ILISD-------------
-------------------VENIISVVAITGATIGFYLYEQ-----YPARIFWGNVGSLT
VGAAIGTIIV-I--QGFI--------------------------ISGFIMLI--------
---------------------------------PHTVNFLMYVYWK------IKKYPHVK
FG---------------------------------------KVREDGT------------
-LE---------------------------------------------------------
-----------------------------VP-----------------------------
------------------------------------------------------------
---------------------------NPLTLKWV-----L----PYYY-----------
--------R-------------VT---EKQATYA---MFLLTSVFCIM-----GIM----
--------LPGRV-----------------------------------------------
------------------------------------------------------------
------------------------------------------------------------
------------------------------------------------------------
------------------------------------------------------------
------------------------------------------------------------
------------------------------------------------------------
------------------------------------------------------------
--------------------------------------------------------
>Methanolobus_tindarius@WP_023843963.1
------------------------------------------------------------
------------------------------------------------------------
------------------------------------MLDLDSPSTLLALVLGSTFIVPF-
LATYVSMPYFIRKLT-DKGI-IARDYY----------KREVT------------------
-----------MIPERGGIAII-LVAMVCF---------SLNT-----------LFFKF-
----------------------------------------------SSTNY--VILI-VI
AMFG-L---F-------------------------GILD--DMV----------------
--------------------------D------------IGRV--TKLLLMY--------
-----YC--SYPLIQ---YAT--------------------HT-----------------
-----AFTL---------------------------------------------------
-------------------------------------------P-------SA-------
-------------------------GNIE-------------------------------
-----------------LG--------------------------ILYLQ----FIVPTY
VLVASNLVNMHSGFNGLAS--GLSVIVLISLII----KS---VFIGD-------------
-------------------VDSIFAVVSVTGATLGYYMYDR-----YPSKIFWGNVGSLT
IGAAIGTIIV-V--QGFI--------------------------ISGFVMLI--------
---------------------------------PHTINFLMYVYWR------AMKFPVAK
FG---------------------------------------KEREDGT------------
-LE---------------------------------------------------------
-----------------------------VP-----------------------------
------------------------------------------------------------
---------------------------NALTLKWV-----L----PYYR-----------
--------R-------------VT---ERQATWA---MYALTMIFCAI-----GIF----
--------LPGRI-----------------------------------------------
------------------------------------------------------------
------------------------------------------------------------
------------------------------------------------------------
------------------------------------------------------------
------------------------------------------------------------
------------------------------------------------------------
------------------------------------------------------------
--------------------------------------------------------
>Candidatus_Korarchaeum_cryptofilum_OPF8@YP_001737873.1
------------------------------------------------------------
------------------------------------------------------------
-------------------------------------------M----IVALIIALASA-
LAAYLATGRWIRISE-ERGI-VSRDLH----------KP--Y------------------
------EA---NAAKIGGIPVA-LTFIVDS---------SILS-----------IF----
----------------------------------------------MDVPK--PLLI-FP
IFFS-S---I-------------------------GLLD--DLV----------------
--------------------------S------------LRNS--EKIILSG--------
----------LPFLFLSWLFP---------------------------------------
-----SFD----------------------------------------------------
-------------------------------------------P-------FS-------
-------------------------P----------------------------------
---------------------------------------------ILTQP----LTLFLI
GTYYVNSTNTYAGFNGLEA--GVSLIISSTISL----IL---LMNGD-------------
-------------------YGGFLYLFSLSLLLFSFLLYNW-----YPARAFPGNMLTFM
CGGTIGAASF-L--YGHY--------------------------WPLVILSI--------
---------------------------------PQGLDFLLKLLSW----------RRTS
EKVPA------------------------------------RVSGDGT------------
-LI---------------------------------------------------------
-----------------------------PP-----------------------------
------------------------------------------------------------
--------------------------PNLSLPSLL-----M-----RLG-----------
--------V-------------RR---EPQLVIA---LLSIELLLASA------------
--------LLIYLPR---------------------------------------------
------------------------------------------------------------
------------------------------------------------------------
------------------------------------------------------------
------------------------------------------------------------
------------------------------------------------------------
------------------------------------------------------------
------------------------------------------------------------
--------------------------------------------------------
>archeaon_Loki@KKK41356.1
------------------------------------------------------------
------------------------------------------------------------
----------------------------------MEPISDLDWSFLEIIYLVIIFIVGF-
LFTYFIIPYVIKFMK-KRNY-IGYDIH----------KN--S------------------
------KP---EVAESGGLSFV-IGFAVTS---------IFLM-----------VFFAD-
---------------------------------------------FINEII--IFLL-TV
LIAG-A---I-------------------------GFID--DRV----------------
--------------------------K------------LRSR--NKIILSV--------
-----FS--GALIFF---ANI------------------FGYI-----------------
-----EISS---------------------------------------------------
-------------------------------------------P-------TI-------
-------------------------PILDRTR----------------------------
-----------------LS--------------------------IIYPF----LIPILV
-AIFANTANMLEGYNGEGS--GTILIAVCFLFI----SA---LIWDS-------------
-------------------AEGVIFSVPVIAVLIPFFLYNR-----YPAKIFPGDVGTLS
MGVMVAGIML-F--GSIE--------------------------VAAFCALF--------
---------------------------------IHIFNSFYVIYSV----RGFFESDKIR
EGKDD------------------------------------IILLEND------------
-QI---------------------------------------------------------
-----------------------------KASDKKDAA----------------------
------------------------------------------------------------
----------------------------LTLPRLI-----L-----AKG-----------
--------P-------------LT---EPKLVKN---FYVISVICGIFAILSVLFTRLTN
NSLNVGVFLIVLISCMFLIIYLLKKFPRIRSVITLMLVLLAASIVYFLLIEFIILAVPFS
IKLGIINIPVNLIIIFVLGIVGLIGWYIISIKYFWFQINKMKEKTQKTEGIHHEIIS---
------------------------------------------------------------
------------------------------------------------------------
------------------------------------------------------------
------------------------------------------------------------
------------------------------------------------------------
------------------------------------------------------------
--------------------------------------------------------
>Thermococcus_onnurineus@WP_012572327.1
------------------------------------------------------------
------------------------------------------------------------
-------------------------------------------------MIVVAPLIGL-
TLTLIMTPYIAERMR-RAGI-VGRDIH----------KL--D------------------
------QP---EVPEMGGIALI-LALPVAL---------SPFL-----------------
-----------------------------------------------TEKI--SLATTVF
LLFG-I---I-------------------------GVVD--DLT----------------
--------------------------N------------LRQL--HKVILSL--------
-----FVSIPVAVIG---VSS---------------------------------------
-----HIDI---------------------------------------------------
---------------------------------------------------FG-------
----------------------------FDLN----------------------------
-----------------LG--------------------------VLYPI----FAVLFV
-TGSANLVNMLAGFNGLEI--GTSTIALLFLAL---------ITDGN-------------
---------------------AQLLALTGLGAALGFLRWNK-----YPAKVFPGDTGTLS
MGALIGLIGI-I--GKVE--------------------------VYTAILLI--------
---------------------------------PHFLDFIIKATSV-------------R
FGVRR--------------------------------HGKTKVLPDGT------------
------------------------------------------------------------
-----------------------------LQ-----------------------------
------------------------------------------------------------
----------------------------APPYPSF-----LGTIMRKIR-----------
----------------------VN---EPKLVAI---VWLVEATLGLL-----VLV----
--------LRQSL-----------------------------------------------
------------------------------------------------------------
------------------------------------------------------------
------------------------------------------------------------
------------------------------------------------------------
------------------------------------------------------------
------------------------------------------------------------
------------------------------------------------------------
--------------------------------------------------------
>Thermococcus_sibiricus_MM_739@YP_002994676.1
------------------------------------------------------------
------------------------------------------------------------
---------------------------------------------------MITAIIGF-
LISLVLTPYIASLMR-KAGI-VGRDIH----------KL--D------------------
------RP---EVPEMGGLSLL-ISLPLSL---------VVVL-----------------
----------------------------------------------NGDLA--KALL-VF
LAFG-V---I-------------------------GVLD--DIA----------------
--------------------------N------------LKQS--HKVILSL--------
-----LV--SLGVLA---LPL------------------DTKV-----------------
-----NLLL---------------------------------------------------
---------------------------------------------------FS-------
------------------------------IE----------------------------
-----------------LG--------------------V-----L-YYL----FSILFV
-TGAANLVNLLAGFNGLEV--GTSVIALFFLGL----TT---------------------
-----------------SGDAQVLAF-TGVAVGLGFLWWNK-----YPAKVFPGDTGTLS
LGALIGVVGI-L--GKVE--------------------------LFTAILLL--------
---------------------------------PHFLDFLLKTRIR----F--------K
GRPLG-----------------------------------KTEVFEDG------------
-TL---------------------------------------------------------
------------------------------------------------------------
------------------------------------------------------------
----------------------------KAPPYLS-----FLGIIMRMK-----------
--------K-------------VK---EYQLVAI---VWGIETFLGVI------LL----
--------LHQLL-----------------------------------------------
------------------------------------------------------------
------------------------------------------------------------
------------------------------------------------------------
------------------------------------------------------------
------------------------------------------------------------
------------------------------------------------------------
------------------------------------------------------------
--------------------------------------------------------
>Palaeococcus_pacificus_DY20341@AIF70068.1
------------------------------------------------------------
------------------------------------------------------------
--------------------------------------------------MLIPLLIGL-
LLSIVLTPYIAQLMK-KAGI-VGRDIH----------KK--E------------------
------RP---EVAEMGGLAIL-IALTLAL---------IPIL-----------------
----------------------------------------------NEALS--KALL-VF
LLFG-L---V-------------------------GILD--DLT----------------
--------------------------V------------LKQS--HKVVLSL--------
-----LV--AIPVIL---IST---------------------------------------
-----DATL---------------------------------------------------
-------------------------------------------N-------LF-------
---------------------------GISIN----------------------------
-----------------LG--------------------------LAYYI----FAVLFI
-TGSANLVNMLAGFNGLEV--GTSMIALLFLAL---------ITTGD-------------
---------------------ARLLALAGVGTSLGFLWWNK-----YPAKIFPGDVGTLS
LGALIGMVGI-L--GKVE--------------------------VFTAVLLI--------
---------------------------------PHAVDFLLKMRIR----FKG------K
AKGKT------------------------------------EVLEDGT------------
------------------------------------------------------------
-----------------------------LK-----------------------------
------------------------------------------------------------
-----------------------------APPYLS-----FLGLIMRAK-----------
--------R-------------VK---EWQLVAI---VWLLEFALGIV-----VYL----
--------LHLSL-----------------------------------------------
------------------------------------------------------------
------------------------------------------------------------
------------------------------------------------------------
------------------------------------------------------------
------------------------------------------------------------
------------------------------------------------------------
------------------------------------------------------------
--------------------------------------------------------
>Pyrococcus_furiosus@WP_011011507.1
------------------------------------------------------------
------------------------------------------------------------
--------------------------------------------------MIIESIVAF-
FLSLTLTPYIASLMK-KANI-VGRDVH----------KV--Q------------------
------EV---LVPEMGGLALL-ISISLAS---------FFTN-----------------
-----------------------------------------------IPGW----IVSVF
LLVG-V---V-------------------------GVID--DLV----------------
--------------------------N------------LKQS--HKVFLTI--------
-----LV--SMPVLF---------------------------------------------
-----NLER---------------------------------------------------
-------------------------------------------N-------FL-------
------------------------------------------------------------
---------VVFNHKVYLG--------------------I-----F-AII----FLWLYV
-PFVANLVNLLAGFNGLEV--GLSSIILFALFV----LS---------------------
---------------KNMKELALIGF----FAGLGFLIWNK-----YPAKVFPGDTGTLS
LGALIGLVTI-T--SGLE--------------------------TQATILLL--------
---------------------------------PHIIDFLLKMKVR----F--------K
GKSIG----------------------------------KTKVLEDGT------------
-LL---------------------------------------------------------
-----------------------------PP---PY------------------------
------------------------------------------------------------
----------------------------TSFLGIM-----IRALNKVWR-----------
----------------------AT---EPRLVLS---TWLVEMLLALL------------
--------VIALL-----------------------------------------------
------------------------------------------------------------
------------------------------------------------------------
------------------------------------------------------------
------------------------------------------------------------
------------------------------------------------------------
------------------------------------------------------------
------------------------------------------------------------
--------------------------------------------------------
>Pyrococcus_abyssi_GE5@NP_127292.1
------------------------------------------------------------
------------------------------------------------------------
---------------------------------------------------MIYELLAF-
ALSLALTPYIAKLMK-NAGI-VGIDVH----------KV--E------------------
------KV---EVPEMGGLALLISISLVSL---------LAKI-----------------
------------------------------------------------NGW--ILAV--F
LLMG-L---V-------------------------GVID--DSV----------------
--------------------------A------------LKQS--HKVLLSI--------
-----MA--TFPIVA---YIN------------------RDYI-----------------
-----VIIK---------------------------------------------------
-------------------------------------------P-------IH-------
------------------------------------------------------------
-----------------VG--------------------V-----L-AVL----VLWMYV
-VASTNLVNMLAGFNGLEV--GMSSVILFFIAI----LG---------------------
-----------------EGSVRMLAL-IGLFASLGFLYWNK-----YPAKVFPGDTGTLS
LGTLIGLLAI-L--GKLE--------------------------FPVAIMLI--------
---------------------------------PHALDFVLKAKVR----FKGK-----Q
IG-RT------------------------------------RVLEDGT------------
-LV---------------------------------------------------------
-----------------------------PP---PY------------------------
------------------------------------------------------------
----------------------------KSFLGLL-----M-----RIK-----------
--------P-------------MK---EWELVLA---SIAIEFFLGIV-----ALL----
--------IQLA------------------------------------------------
------------------------------------------------------------
------------------------------------------------------------
------------------------------------------------------------
------------------------------------------------------------
------------------------------------------------------------
------------------------------------------------------------
------------------------------------------------------------
--------------------------------------------------------
>Methanococcus_maripaludis_S2@NP_988543.1
------------------------------------------------------------
------------------------------------------------------------
----------------------------------------------MDLYFVLSALFCF-
VISLIFTKFMIKKMV-NYK--YGYDLH----------KA--D------------------
------KI---KVAEMGGLSPV-VVSSVVM---------LFFN-----------------
-----------------------------------------------------PALSLSI
FLPG-F---V-------------------------GVID--DIS----------------
--------------------------R------------LNSK--EKIVLTF--------
-----LI--GFPVAF---------------------------------------------
------------------------------------------------------------
---------------------------------------------------FL-------
-------------------------K----------------------------------
-----------------LG--------------------------FLPSI----LLILGI
-FVSSNLTNMLAGFNGLEI--GMGILLCLFMAV----VC---LMNGD-------------
-------------------IFGFKVLILFLAAYLGLLYYNR-----YPAKVFPGDTGTLP
IGAFLATIAV-W--RGFI--------------------------PELFILMI--------
---------------------------------PFMVDALLKQFTA----GVTKKDSVFT
PTQLK----------------------------------NGKLCVEGG------------
------------------------------------------------------------
-----------------------------Y------------------------------
------------------------------------------------------------
----------------------------LSLPRMI-----L-----MKK-----------
--------A-------------ME---EYKIVLV---LWAIEAFFGIL-----SIL----
--------YTKYFGFNIF------------------------------------------
------------------------------------------------------------
------------------------------------------------------------
------------------------------------------------------------
------------------------------------------------------------
------------------------------------------------------------
------------------------------------------------------------
------------------------------------------------------------
--------------------------------------------------------
>Methanocaldococcus_jannaschii@WP_010870624.1
------------------------------------------------------------
------------------------------------------------------------
[truncated: 2,348,562 more chars]
